# Supplementary material for: Requirement for p62 acetylation in the aggregation of ubiquitylated proteins under nutrient stress
Source: Nat Commun. 2019 Dec 19;10:5792. doi: 10.1038/s41467-019-13718-w (PMC6923396; doi:10.1038/s41467-019-13718-w)
Supplement: Supplementary file 4 — Source Data [file 41467_2019_13718_MOESM4_ESM.xls]

## Sheet: Fig.1
Fig.1a					Fig.1b				Fig.1c						Fig.1d					Fig.1e				Fig.1f

## Sheet: Fig.2
Fig.2a							Fig.2b						Fig.2c				Fig.2d					Fig.2e						Fig.2f

## Sheet: Fig.3
Fig.3a							Fig.3b						Fig.3c						Fig.3d						Fig.3f						Fig.3g						Fig.3h

## Sheet: Fig.4
Fig.4a					Fig.4b					Fig.4c						Fig.4d						Fig.4e						Fig.4f

## Sheet: Fig.5
Fig.5a					Fig.5b						Fig.5c						Fig.5d

## Sheet: Fig.6
Fig.6b											Fig.6c							Fig.6e
wt-monomer												wt	420 ace	435 ace	420/435 ace
concentration/uM	399SerH	402LeuH	405GlyH	407SerH	411GlyH	412TrpH	419ThrH	425GlyH	average										wt				K435Q
500	0.0678851	0.0680799	0.043084	0.0333654	0.0359862	0.0250187	0.0208968	0.0735911	0.0459884		11	0.759	1.3522	1.0336	1.1379			A.A	gama2	error		A.A	gama2	error
300	0.076013	0.0846017	0.0697672	0.0551277	0.0633603	0.0205617	0.0525541	0.132839	0.0693531		12	0.7351	1.5074	1.029	0.7149			387				387
200	0.112675	0.121297	0.101574	0.0718704	0.0941559	0.0395758	0.0479047	0.166096	0.0943935		13	0.7254	1.1289	1.2639	0.7259			388				388
150	0.119881	0.143294	0.141761	0.108658	0.100267	0.0701365	0.0667816	0.193141	0.11799		14	0.7444	1.1455	0.9682	0.8254			389	1.27867	0.13693		389	3.87166	0.1291
100	0.191585	0.174792	0.0964998	0.110306	0.139414	0.0671263	0.135604	0.24442	0.144968		15	1.0185	1.2259	1.1129	1.1208			390	4.49178	0.16245		390	6.28028	0.16029
80	0.225194	0.210969	0.245205	0.152481	0.136765	0.128118	0.187257	0.270281	0.194534		16	0.7767	1.1336	0.9498	0.9799			391	15.0916	0.4241		391	15.1778	0.42817
50	0.322469	0.254197	0.253032	0.193911	0.237803	0.143829	0.245131	0.356735	0.250888		17	0.9719	1.1956	0.9272	1.2901			392				392
20	0.520408	0.428405	0.414698	0.392506	0.492628	0.344053	0.406927	0.474924	0.434319		18	0.9423	1.219	0.8796	1.237			393	0.23413	0.53684		393	1.88861	0.52108
wt-dimer											19	0.9282	1.2632	1.1452	1.2256			394	-0.8738	0.67956		394	-0.17281	0.66249
500	0.932115	0.93192	0.956916	0.966635	0.964014	0.974981	0.979103	0.926409	0.954012		20	0.93	1.1356	0.9926	1.0177			395	1.7128	0.64872		395	1.79054	0.64118
300	0.923987	0.915398	0.930233	0.944872	0.93664	0.979438	0.947446	0.867161	0.930647		21	0.818	1.2108	1.1435	1.0062			396	3.81631	0.48233		396	4.68864	0.45567
200	0.887325	0.878703	0.898426	0.92813	0.905844	0.960424	0.952095	0.833904	0.905606		22	0.8739	1.0787	1.2352	0.8845			397	3.15375	0.54006		397	3.13873	0.53294
150	0.880119	0.856706	0.858239	0.891342	0.899733	0.929863	0.933218	0.806859	0.88201		23	0.7574	1.5544	1.203	1.1782			398	1.96451	0.53554		398	2.24736	0.50553
100	0.808415	0.825208	0.9035	0.889694	0.860586	0.932874	0.864396	0.75558	0.855032		24	1.0396	1.253	1.3383	1.5195			399	6.17455	0.56581		399	6.58994	0.52374
80	0.774806	0.789031	0.754795	0.847519	0.863235	0.871882	0.812743	0.729719	0.805466		25	1.0576	1.4115	1.2362	0.9147			400	6.74586	0.56887		400	6.59606	0.57615
50	0.677531	0.745803	0.746968	0.806089	0.762197	0.856171	0.754869	0.643265	0.749112		26	0.9259	1.5218	1.1347	0.8658			401	3.14787	0.60782		401	3.94486	0.58984
20	0.479592	0.571595	0.585302	0.607494	0.507372	0.655947	0.593073	0.525076	0.565681		27	0.9943	1.4958	1.1513	1.0728			402	2.24584	0.64872		402	1.78418	0.63738
											28	0.835	1.1487	1.1873	0.9118			403	5.15209	0.51302		403	5.35366	0.47214
K420Q-monomer											29	0.9388	1.1911	1.1831	0.9944			404	1.67082	0.68718		404	1.89025	0.66196
concentration/uM	399SerH	402LeuH	405GlyH	407SerH	411GlyH	412TrpH	422TyrH	425GlyH			30	1.0746	1.0489	0.9559	0.9635			405	5.39208	0.69372		405	8.16761	0.66406
500	0.14577	0.108168	0.127583	0.11946	0.0959916	0.061552	0.0981415	0.238203	0.124359		31	0.9059	1.0711	0.9132	1.1229			406	4.41216	0.70858		406	4.86311	0.67134
300	0.221565	0.168926	0.189104	0.163207	0.152654	0.107749	0.144327	0.307564	0.181887		32	0.9967	1.2353	1.0343	1.2759			407				407
200	0.285913	0.233146	0.237459	0.228746	0.256207	0.150571	0.167963	0.354148	0.239269		33	1.0547	1.1932	1.0994	1.0211			408				408
150	0.331756	0.28458	0.313141	0.268845	0.280147	0.20965	0.211869	0.395056	0.28688		34	1.0625	1.0502	1.1583	1.2489			409	5.64244	0.88428		409	7.06196	0.78881
100	0.40961	0.38131	0.387628	0.321681	0.365758	0.313376	0.289826	0.481898	0.368886		35	1.0183	1.4022	1.2308	0.8537			410	-3.37828	1.68737		410	-2.71872	1.61008
80	0.47149	0.34927	0.435214	0.368386	0.393739	0.353817	0.301381	0.497573	0.396359		36	1.1386	1.145	1.5806	1.1349			411	1.338	0.5069		411	1.16357	0.49018
50	0.549057	0.529568	0.536194	0.462348	0.531933	0.435449	0.45639	0.561723	0.507833		37	1.1947	1.1141	1.1699	1.0643			412	4.68806	0.59043		412	4.88272	0.56826
20	0.741525	0.70577	0.766721	0.644238	0.718615	0.593235	0.638254	0.696018	0.688047		38	1.1271	1.2941	1.1661	1.3547			413	7.72781	1.06784		413	7.11996	0.98988
K420Q-dimer											39	1.1009	1.3005	1.0742	0.8591			414	0.30642	0.9212		414	0.29958	0.8482
500	0.85423	0.891832	0.872417	0.88054	0.904008	0.938448	0.901859	0.761797	0.875641		40	1.0945	1.1763	0.9814	1.0371			415	1.87593	0.64925		415	4.1151	0.61407
300	0.778435	0.831074	0.810896	0.836793	0.847346	0.892251	0.855673	0.692436	0.818113		41	1.0838	1.2618	1.0377	1.1142			416	14.4004	1.09449		416	13.9652	0.94832
200	0.714087	0.766854	0.762541	0.771254	0.743793	0.849429	0.832037	0.645852	0.760731		42	1.0804	1.2682	1.0589	1.0457			417	1.70588	0.58035		417	3.58685	0.54899
150	0.668244	0.71542	0.686859	0.731155	0.719853	0.79035	0.788131	0.604944	0.71312		43	1.0269	1.2054	1.1164	0.884			418	0.87853	0.63519		418	1.86443	0.59512
100	0.59039	0.61869	0.612372	0.678319	0.634242	0.686624	0.710174	0.518102	0.631114		44	0.9753	1.1224	1.1623	0.9023			419	4.88768	0.62583		419	3.902	0.58984
80	0.52851	0.65073	0.564786	0.631614	0.606261	0.646183	0.698619	0.502427	0.603641		45	0.9645	1.2048	1.2218	1.2625			420	0.58566	0.8032		420	1.13859	0.73786
50	0.450943	0.470432	0.463806	0.537652	0.468067	0.564551	0.54361	0.438277	0.492167		46	0.9599	1.1444	1.0514	1.2451			421	1.38538	0.51841		421	2.60508	0.50553
20	0.258475	0.29423	0.233279	0.355762	0.281385	0.406765	0.361746	0.303982	0.311953		47	0.8256	1.1591	1.0138	0.9287			422	0.47072	0.66406		422	0.47072	0.61745
											48	0.9515	0.9529	1.1685	1.1175			423	0.51424	0.59861		423	0.98303	0.58274
											49	1.0187	1.3626	1.2348	0.9818			424	19.227	1.27612		424	20.0534	1.18087
K435Q-monomer											50	0.6622	1.2769	1.0513	1.1184			425	7.94551	0.68668		425	8.82977	0.66039
concentration/uM	399SerH	402LeuH	405GlyH	407SerH	411GlyH	412TrpH	419ThrH	425GlyH			51	0.8663	1.2561	1.2219	1.2711			426	2.63732	0.59628		426	2.23958	0.55653
500	0.0913123	0.110212	0.0743551	0.0604127	0.0588568	0.0251821	0.0441577	0.128289	0.0740972		52	1.0314	1.2625	1.2113	1.2547			427	0.19684	0.80924		427	-1.74837	0.76648
300	0.125412	0.140264	0.131314	0.0779608	0.0847449	0.0562291	0.0547743	0.22426	0.11187		53	0.7742	1.3419	1.0902	1.2835			428				428
200	0.164863	0.176556	0.170998	0.123962	0.140515	0.103951	0.104623	0.260986	0.155807		54	0.8153	1.2162	1.2167	0.928			429	3.68219	1.07303		429	3.10037	0.99093
150	0.204445	0.226443	0.188139	0.146436	0.1707	0.127641	0.145876	0.2602	0.183735		55	0.9353	1.1561	1.3836	1.2266			430	4.65607	1.45702		430	4.86242	1.31392
100	0.271905	0.255918	0.275549	0.236708	0.1859	0.211843	0.225208	0.309358	0.246549		56	0.8384	1.2393	1.198	1.3499			431	17.1187	2.30082		431	18.1636	2.08916
80	0.300029	0.293484	0.290297	0.215317	0.240029	0.256425	0.27707	0.331063	0.275464		57	1.0109	0.9382	1.1154	1.1539			432	12.3412	1.05376		432	15.3642	0.9343
50	0.370936	0.359995	0.400911	0.30147	0.318643	0.281327	0.332777	0.406728	0.346598		58	0.9201	1.0164	1.2811	1.0838			433	20.84	1.35298		433	21.5868	1.24833
20	0.551743	0.547055	0.594437	0.490985	0.533214	0.493425	0.523392	0.584786	0.53988		59	0.9167	1.1678	1.3793	1.1302			434	18.0084	0.906		434	21.1516	0.84492
K435Q-dimer											60	0.7645	1.0853	1.6013	1.3778			435	25.2064	1.20589		435	32.714	1.20041
500	0.908688	0.889788	0.925645	0.939587	0.941143	0.974818	0.955842	0.871711	0.925903		61	0.8109	1.1113	1.0683	1.1074
300	0.874588	0.859736	0.868686	0.922039	0.915255	0.943771	0.945226	0.77574	0.88813		62	0.821	1.2057	1.4014	0.9285
200	0.835137	0.823444	0.829002	0.876038	0.859485	0.896049	0.895377	0.739014	0.844193		63	1.0614	1.1866	1.22	0.9988
150	0.795555	0.773557	0.811861	0.853564	0.8293	0.872359	0.854124	0.7398	0.816265		64	0.6962	0.9275	1.2731	1.1331
100	0.728095	0.744082	0.724451	0.763292	0.8141	0.788157	0.774792	0.690642	0.753451		65	0.7549	1.1193	1.1619	1.0936
80	0.699971	0.706516	0.709703	0.784683	0.759971	0.743575	0.72293	0.668937	0.724536		66	0.8034	1.2765	1.5807	1.0267
50	0.629064	0.640005	0.599089	0.69853	0.681357	0.718673	0.667223	0.593272	0.653402		67	0.8102	1.3712	1.144	1.2894
20	0.448257	0.452945	0.405563	0.509015	0.466786	0.506575	0.476608	0.415214	0.46012		68	0.9161	1.3234	1.1931	0.9827
											69	0.9202	1.5322	1.1558	1.099
K420Q/K435Q-monomer											70	0.7739	1.3979	1.3654	1.2303
concentration/uM	399SerH	402LeuH	405GlyH	407SerH	410GlyH	411GlyH	412TrpH	422TyrH			71	0.9544	1.0162	1.3976	1.0313
500	0.266483	0.185788	0.245815	0.192726	0.11391	0.201608	0.145516	0.162002	0.189231		72	0.9886	1.3149	1.3942	1.2966
300	0.349233	0.252199	0.343934	0.283008	0.183418	0.2986	0.219191	0.219291	0.268609		73	0.9534	1.2136	1.4128	0.9821
200	0.417598	0.374328	0.430773	0.35884	0.260667	0.384121	0.292387	0.294973	0.351711		74	0.8443	1.1729	1.4636	0.8986
150	0.477797	0.390442	0.509274	0.394826	0.320468	0.465427	0.390996	0.335985	0.410652		75	0.8263	1.2717	1.5865	1.177
100	0.574678	0.50284	0.533466	0.509194	0.401986	0.545897	0.435947	0.459957	0.495496		76	1.0587	1.2189	1.2678	0.8535
80	0.605728	0.566663	0.595375	0.533841	0.469106	0.582651	0.508892	0.493923	0.544522		77	1.0913	1.1732	1.4557	1.0085
50	0.701572	0.64368	0.694658	0.634943	0.559726	0.694216	0.64157	0.581953	0.64404		78	0.841	1.1034	1.3381	0.9773
20	0.828283	0.791112	0.843891	0.771556	0.730861	0.844745	0.811373	0.758819	0.79758		79	0.8504	1.2216	1.7194	1.2674
K420Q/435Q-dimer											80	0.8994	1.1961	1.2797	1.2029
500	0.733517	0.814212	0.754185	0.807274	0.88609	0.798392	0.854484	0.837998	0.810769		81	0.9043	1.1825	0.968	1.0518
300	0.650767	0.747801	0.656066	0.716992	0.816582	0.7014	0.780809	0.780709	0.731391		82	0.8618	1.0622	1.3947	1.0298
200	0.582402	0.625672	0.569227	0.64116	0.739333	0.615879	0.707613	0.705027	0.648289		83	0.8997	1.3159	1.2213	1.2087
150	0.522203	0.609558	0.490726	0.605174	0.679532	0.534573	0.609004	0.664015	0.589348		84	1.1173	1.2127	1.0666	1.0452
100	0.425322	0.49716	0.466534	0.490806	0.598014	0.454103	0.564053	0.540043	0.504504		85	0.9242	1.0198	1.2244	1.0192
80	0.394272	0.433337	0.404625	0.466159	0.530894	0.417349	0.491108	0.506077	0.455478		86	1.1663	1.0945	1.0359	1.1461
50	0.298428	0.35632	0.305342	0.365057	0.440274	0.305784	0.35843	0.418047	0.35596		87	1.4056	0.9912	1.2041	1.176
20	0.171717	0.208888	0.156109	0.228444	0.269139	0.155255	0.188627	0.241181	0.20242		88	1.1824	1.0334	1.2673	1.2653
											89	1.3268	0.9483	1.4005	1.2602
											90	1.3526	1.0944	1.5263	1.2246
											91	1.0091	1.137	1.7585	1.1025
											92	1.091	1.0688	1.5092	1.0724
											93	0.9381	1.124	1.1676	1.0412
											94	1.0784	0.9497	1.2193	1.0581
											95	1.003	1.0469	1.1428	0.9591
											96	1.0217	1.1168	1.1403	1.4461
											97	0.8845	1.0735	1.2551	1.2782
											98	0.8506	1.1545	1.082	1.3904
											99	0.93	1.1271	1.3312	1.3188
											100	0.9166	1.2528	1.4545	1.2018
											101	0.9302	1.2383	1.1827	1.5294
											102	1.0839	1.1863	1.3457	1.596
											103	0.9829	1.0042	1.5005	1.2409
											104	1.0165	1.2933	1.6831	1.2546
											105	0.9109	1.2212	1.3268	0.9664
											106	0.8731	0.9839	1.5396	1.1602
											107	1.0702	1.0731	1.7421	1.338
											108	0.9514	1.0385	1.4562	1.4911
											109	0.952	1.1442	1.3931	1.3194
											110	0.939	1.1405	1.3624	1.5797
											111	0.9383	1.0089	1.319	1.369
											112	1.1014	1.0707	1.4345	1.3289
											113	1.1339	1.0466	1.3864	1.2442
											114	1.0791	1.1345	1.3474	1.0307
											115	1.1718	1.0775	1.3484	1.1137
											116	1.0599	0.9776	1.3541	1.2731
											117	0.9949	0.8655	1.4815	1.1195
											118	1.0812	0.9825	1.5071	1.0649
											119	1.0064	1.0934	1.3135	0.9341
											120	0.9557	0.9768	1.2563	1.1957
											121	1.2291	0.9737	1.3986	1.136
											122	1.0835	1.1576	1.4922	1.1877
											123	0.8609	1.0459	1.3461	1.1014
											124	0.9813	0.8774	1.2726	1.424
											125	0.8788	1.0945	1.7027	1.3034
											126	0.8697	1.112	1.4428	1.435
											127	1.0017	0.9801	1.3498	1.5113
											128	1.0892	0.9628	1.4186	1.3693
											129	0.8793	1.0132	1.4493	1.6492
											130	0.9862	1.01	1.5216	1.3353
											131	1.0288	1.0265	1.5415	1.2754
											132	0.8007	1.2893	1.6875	1.0689
											133	0.946	1.2988	1.4319	1.177
											134	0.8591	1.3751	1.438	1.0605
											135	0.9164	1.3967	1.3263	1.2655
											136	0.8914	1.2225	1.5591	1.1736
											137	0.924	1.2827	1.7615	1.2738
											138	0.7473	1.3008	1.7079	1.2209
											139	0.8261	1.2709	1.7323	1.1924
											140	0.84	1.38	1.7602	1.2363
											141	0.7818	1.3961	1.7812	1.0639
											142	0.8955	1.2086	1.6594	1.1322
											143	0.8938	1.1518	1.5757	1.0853
											144	0.8984	1.3305	1.5661	1.1071
											145	0.822	1.4809	1.5407	1.231
											146	0.9135	1.2165	1.5497	1.0502
											147	0.98	1.1234	1.7493	1.1196
											148	0.8563	1.1417	1.4752	1.0741
											149	0.8178	1.1306	2.081	1.2468
											150	0.8694	1.0806	1.3502	1.168
											151	0.7681	0.9414	1.356	0.963
											152	0.7939	1.0899	1.5203	1.1075
											153	0.8937	1.2694	1.5088	1.0347
											154	0.8333	1.1964	1.4208	1.1259
											155	0.8576	1.0749	1.4498	1.1114
											156	0.9031	1.2001	1.5281	1.3675
											157	0.8049	1.149	1.5297	1.4636
											158	0.8771	1.0958	1.3519	1.5118
											159	0.7452	1.1685	1.7238	1.4578
											160	0.9293	1.2143	1.5889	1.4074
											161	1.0068	1.2056	1.5259	1.5997
											162	0.8329	1.1972	1.3163	1.6132
											163	0.8814	1.0831	1.6844	1.6154
											164	0.9256	1.1079	1.5601	1.144
											165	0.7116	0.9948	1.4069	1.2139
											166	0.8567	1.4321	1.4053	1.3158
											167	0.9776	1.4016	1.5274	1.4356
											168	0.8375	1.0642	1.3583	1.1489
											169	0.7291	1.0618	1.5009	1.2179
											170	0.8616	1.3164	1.5944	1.2309
											171	0.764	1.023	1.566	1.2127
											172	0.8896	1.2067	1.7333	1.1841
											173	0.8429	1.0687	1.7036	1.1351
											174	0.8118	1.1424	1.3847	1.2216
											175	0.8625	1.0532	1.3953	1.3537
											176	0.9578	1.2433	1.6404	1.227
											177	1.0283	1.1291	1.5249	1.317
											178	0.883	1.2428	1.587	1.0992
											179	0.8883	0.9377	2.0904	1.3233
											180	0.9222	1.1782	1.7753	1.1586
											181	0.9584	1.2391	1.987	1.198
											182	0.8542	1.0984	1.5141	1.0363
											183	0.8148	1.0128	1.8387	1.1425
											184	0.8471	1.151	1.7827	1.1297
											185	0.9717	1.0893	1.986	1.0718
											186	0.9493	1.0886	2.068	1.148
											187	0.985	1.3221	1.7989	1.3001
											188	0.9996	1.3344	1.692	1.1154
											189	1.0074	1.3564	1.7204	1.1072
											190	0.9273	1.1222	1.5992	1.4872
											191	1.042	0.9503	1.5955	1.4485
											192	0.9901	1.1399	1.525	1.2141
											193	0.7855	1.2535	1.9667	1.2222
											194	0.8068	1.186	1.7348	1.2235
											195	1.0631	1.2592	1.7644	1.0323
											196	0.7451	1.439	1.7092	1.2825
											197	0.7059	1.416	1.9527	1.2593
											198	0.7846	1.5019	1.6034	1.3081
											199	0.9993	1.5079	1.8653	1.2512
											200	0.8059	1.5246	1.5691	1.3016
											201	0.8082	1.5228	1.7184	1.1052
											202	0.7184	1.2042	1.5596	1.1137
											203	0.9522	1.317	1.7336	1.4091
											204	1.0271	1.2722	1.6224	1.3724
											205	0.7152	1.3245	1.478	1.3175
											206	0.9772	1.4153	1.5652	1.0807
											207	0.7661	1.3304	1.7285	1.0735
											208	0.8543	1.2783	1.6464	1.0112
											209	0.8899	1.446	1.8181	1.1879
											210	1.0237	1.4511	1.5463	1.1851
											211	1.114	1.3611	1.6374	1.053
											212	0.7719	1.2226	1.5921	1.1313
											213	0.9136	1.2541	1.8059	1.2031
											214	0.8597	1.2398	1.3632	1.1754
											215	0.9626	1.3887	1.4548	1.1697
											216	1.0126	1.5441	1.3294	1.2083
											217	0.8982	1.568	1.1727	1.1678
											218	0.9313	1.36	1.4806	1.1802
											219	1.1395	1.3415	1.5295	1.3253
											220	0.9737	1.264	1.6117	1.3835
											221	1.0499	1.5726	1.4022	1.1678
											222	0.9576	1.3484	1.4267	1.2587
											223	0.8041	1.4889	1.4972	1.3924
											224	1.0934	1.494	1.5017	1.3096
											225	0.9968	1.3821	1.5018	1.0607
											226	1.4043	1.411	1.3863	1.1161
											227	1.1747	1.3084	1.4604	1.1991
											228	0.9789	1.2767	1.7328	1.2058
											229	1.2182	1.3434	1.3907	1.1555
											230	1.2154	1.3119	1.4145	1.6204
											231	1.0914	1.2717	1.6672	1.3524
											232	1.2522	1.3763	1.3061	1.4664
											233	1.3413	1.3577	1.394	1.4443
											234	1.3937	1.34	1.4895	1.4161
											235	1.3194	1.4331	1.3933	1.4539
											236	1.2342	1.3479	1.6299	1.3929
											237	1.1272	1.2148	1.4381	1.2913
											238	1.2019	1.3477	1.4619	1.3223
											239	1.1376	1.4275	1.4889	1.4605
											240	1.4747	1.3897	1.3594	1.3367
											241	1.2203	1.332	1.2618	1.4426
											242	1.3552	1.4338	1.3013	1.3236
											243	1.24	1.5373	1.2078	1.4942
											244	1.2551	1.5226	1.5521	1.5952
											245	1.2114	1.4883	1.4244	1.3731
											246	1.1821	1.4018	1.3147	1.3355
											247	1.2226	1.4765	1.4637	1.4254
											248	1.1322	1.4187	1.5514	1.5475
											249	1.2633	1.3609	1.8273	1.2926
											250	1.2522	1.3716	1.7263	1.4045
											251	1.3929	1.1057	1.6509	1.1951
											252	1.0575	1.4522	1.6646	1.0986
											253	1.2178	1.2496	1.6307	1.3003
											254	0.9879	1.3656	1.5826	1.2889
											255	1.12	1.4394	1.6893	1.4599
											256	1.1993	1.3456	1.5742	1.4025
											257	1.2248	1.4342	1.7058	1.4734
											258	0.9347	1.457	1.5669	1.2197
											259	1.2414	1.5516	1.7527	1.2135
											260	1.091	1.4376	1.5068	1.1371
											261	0.9836	1.2602	1.6674	1.4329
											262	1.0974	1.4429	1.5202	1.1649
											263	1.2246	1.3586	1.5673	1.0729
											264	1.2299	1.4484	1.5362	1.128
											265	1.1763	1.4791	1.5884	1.1403
											266	1.2125	1.3004	1.5358	1.01
											267	1.2313	1.6314	1.4229	1.2447
											268	1.3043	1.353	1.5836	1.148
											269	1.1899	1.4188	1.8336	1.0648
											270	1.0248	1.2406	1.4259	0.8333
											271	1.1396	1.4145	1.5391	1.0886
											272	1.0014	1.3733	1.7948	0.8364
											273	1.112	1.3998	1.738	1.045
											274	1.0511	1.237	1.7587	1.1169
											275	0.9625	1.4384	1.8685	1.1435
											276	0.9797	1.43	1.6795	1.0721
											277	1.0461	1.4414	1.8673	0.8768
											278	1.1391	1.4475	1.7598	1.0903
											279	1.1243	1.4105	1.5608	1.114
											280	1.1338	1.3784	1.4497	0.8498
											281	1.0801	1.3623	1.7454	0.95
											282	1.0984	1.1699	1.6292	1.1828
											283	1.0036	1.2914	1.7938	1.1098
											284	1.1514	1.6412	1.6109	1.0268
											285	1.042	1.4437	1.6087	1.175
											286	1.0797	1.3687	1.6247	1.095
											287	1.1097	1.6806	1.5944	1.2379
											288	0.9761	1.4195	1.5699	1.1776
											289	0.9563	1.4688	1.5922	1.2551
											290	1.0531	1.4282	1.5183	1.3605
											291	0.9432	1.5467	1.6593	1.3078
											292	0.9747	1.4594	1.6175	1.2564
											293	0.8222	1.4177	1.6152	1.1551
											294	1.0345	1.4729	1.6939	0.9531
											295	1.403	1.3112	1.6944	0.9644
											296	1.067	1.5239	1.6363	1.0519
											297	1.1592	1.5393	1.6202	1.0872
											298	1.2258	1.4093	1.4867	1.0607
											299	1.1128	1.4571	1.6243	1.0315
											300	1.041	1.3985	1.4692	0.8508
											301	1.0637	1.5351	1.3565	0.9939
											302	1.0122	1.4072	1.661	1.1953
											303	0.9625	1.5327	1.3651	1.3142
											304	1.1513	1.5202	1.4082	0.97
											305	1.001	1.3593	1.5512	1.069
											306	0.977	1.5981	1.6152	1.0037
											307	1.1646	1.5193	1.4596	1.1595
											308	1.0964	1.4649	1.2938	1.1693
											309	1.2082	1.5116	1.4617	1.1228
											310	1.0373	1.4239	1.396	0.984
											311	1.0336	1.5559	1.2625	1.0807
											312	1.1715	1.5888	1.714	1.0532
											313	1.0595	1.5974	1.4757	0.9662
											314	1.1772	1.5742	1.4034	0.9734
											315	1.3452	1.3107	1.3201	1.2356
											316	1.1334	1.609	1.2802	1.1173
											317	1.1657	1.5521	1.251	1.2935
											318	1.0391	1.3873	1.3518	1.0472
											319	1.0843	1.4723	1.2457	1.3047
											320	1.038	1.4815	1.3289	1.0167
											321	0.9506	1.2514	1.3495	1.2592
											322	0.9784	1.4885	1.3695	0.8702
											323	1.0455	1.4433	1.2398	0.9999
											324	1.193	1.5799	1.3285	1.1496
											325	1.0623	1.4495	1.3523	1.1802
											326	1.1157	1.6181	1.3767	1.3062
											327	1.0956	1.5843	1.4752	1.2158
											328	1.1234	1.5148	1.6541	1.0411
											329	1.0095	1.4652	1.1925	1.1337
											330	0.9676	1.4719	1.2454	0.8878
											331	0.959	1.5283	1.2313	1.0941
											332	0.8781	1.6506	1.261	1.1297
											333	0.7936	1.406	1.6391	0.9533
											334	0.7695	1.6277	1.2441	1.0414
											335	0.8027	1.6445	1.209	0.9306
											336	0.9393	1.593	1.32	0.8997
											337	0.982	1.3002	1.6296	0.9584
											338	0.9436	1.6033	1.4917	0.8581
											339	0.943	1.3352	1.5738	1.109
											340	0.9068	1.3634	1.4327	1.0498
											341	0.9884	1.2988	1.4655	1.0684
											342	0.9586	1.4626	1.6919	0.9941
											343	0.9305	1.3918	1.4477	1.5106
											344	0.8191	1.363	1.2109	1.2772
											345	1.0322	1.4241	1.5322	1.5392
											346	1.0857	1.1968	1.4343	1.3714
											347	1.184	1.4006	1.4955	1.4901
											348	1.021	1.3954	1.674	1.1954
											349	1.0537	1.5473	1.5491	1.1536
											350	0.9185	1.4411	1.7767	1.182
											351	1.0061	1.6167	1.4067	1.4378
											352	0.9979	1.6113	1.4447	1.2588
											353	1.1145	1.4221	1.2503	1.1397
											354	1.1539	1.4296	1.3086	1.2909
											355	1.0141	1.2951	1.3976	1.0595
											356	0.8983	1.3268	1.2342	1.0845
											357	0.8207	1.3841	1.5779	1.2535
											358	0.9317	1.3935	1.6564	1.003
											359	0.7153	1.3725	1.4456	1.2541
											360	0.8327	1.5997	1.6002	1.3803
											361	0.8907	1.7093	1.5388	1.2461
											362	1.0201	1.5138	1.5426	1.0875
											363	0.9447	1.4859	1.3423	1.2504
											364	0.8164	1.5933	1.4911	1.0608
											365	0.8503	1.498	1.3536	0.9439
											366	0.7278	1.5859	1.3971	0.9585
											367	0.7073	1.536	1.5473	0.8967
											368	0.7632	1.5626	1.6457	0.8006
											369	0.8087	1.5557	1.4617	0.8512
											370	0.7219	1.4576	1.7204	1.0598
											371	0.9327	1.5465	1.6694	0.9424
											372	0.9156	1.4628	1.212	1.0352
											373	1.0101	1.6469	1.5872	0.9565
											374	0.9077	1.668	1.5443	1.1749
											375	0.7377	1.526	1.2708	1.0498
											376	0.8128	1.3804	1.3245	1.1511
											377	0.7399	1.4919	1.4236	1.24
											378	0.763	1.3763	1.6164	1.0917
											379	0.7795	1.5703	1.5585	0.9814
											380	0.7009	1.2766	1.4209	1.2872
											381	0.8817	1.4822	1.5156	1.2746
											382	0.8474	1.2936	1.6534	1.3557
											383	0.8905	1.2937	1.5367	1.1765
											384	0.794	1.3698	1.2612	1.3005
											385	0.7333	1.5328	1.4176	1.1494
											386	0.7821	1.4779	1.1902	1.1435
											387	0.7774	1.4452	1.3948	1.3478
											388	0.7578	1.3489	1.5497	1.5738
											389	0.7732	1.5251	1.2796	1.1778
											390	0.9567	1.4828	1.5207	1.4317
											391	0.8513	1.3095	1.7314	1.1924
											392	0.8709	1.2926	1.8813	1.4594
											393	0.9101	1.4425	1.7627	1.4011
											394	0.7154	1.4282	1.5526	0.8901
											395	0.8963	1.3928	1.7636	0.9245
											396	0.8049	1.4016	1.8433	1.1801
											397	1.022	1.5589	1.6589	0.9997
											398	0.92	1.504	1.7616	0.911
											399	1.0598	1.5059	1.8351	1.041
											400	1.0921	1.4544	1.9491	1.1782
											401	0.9398	1.5421	1.7116	1.0475
											402	0.9641	1.3275	1.7009	1.1407
											403	0.8193	1.5776	1.8065	1.0755
											404	0.8623	1.6583	1.7176	1.2839
											405	0.8509	1.5123	1.5226	1.2064
											406	1.0986	1.4566	1.4858	1.2693
											407	0.9555	1.7096	1.637	1.3953
											408	1.169	1.3609	1.8375	1.17
											409	1.0082	1.565	1.9845	0.9801
											410	1.1365	1.6489	1.7847	1.0414
											411	1.1709	1.7484	1.8251	0.7844
											412	1.1544	1.6556	1.6487	1.0393
											413	1.0542	1.436	1.5199	0.8828
											414	1.1618	1.3392	1.6674	1.0621
											415	1.1049	1.6233	1.6333	1.0169
											416	0.9192	1.4832	1.7908	1.0327
											417	1.2981	1.6777	1.903	0.8989
											418	1.3782	1.3405	1.8053	0.8911
											419	1.0172	1.6286	1.8692	0.9614
											420	1.0034	1.2101	1.9153	1.1338
											421	0.9538	1.24	1.9127	1.0724
											422	0.927	1.5915	1.7975	1.2296
											423	0.7986	1.4173	1.7057	1.0067
											424	0.9081	1.4866	1.7189	1.1356
											425	0.6233	1.3984	1.6523	0.9886
											426	0.7579	1.338	1.7766	0.9945
											427	0.9154	1.4231	1.692	0.975
											428	0.9005	1.2779	1.6433	1.0357
											429	0.8918	1.4511	1.825	1.0105
											430	0.8366	1.255	1.646	0.8744
											431	0.929	1.374	1.859	0.8976
											432	0.9257	1.3249	1.8388	0.9928
											433	0.7833	1.5651	1.7428	1.0843
											434	0.8424	1.3291	1.5519	1.8622
											435	0.8322	1.4599	1.3844	1.7203
											436	0.6544	1.469	1.3936	1.3383
											437	0.687	1.4868	1.5917	1.1822
											438	0.8403	1.3856	1.5968	1.206
											439	0.739	1.5029	1.7328	1.1393
											440	0.9848	1.4148	1.373	1.1734
											441	0.8311	1.4499	1.3763	1.1784
											442	1.0058	1.4703	1.4353	1.2028
											443	0.8786	1.5023	1.4448	1.0223
											444	0.9769	1.6593	1.6017	1.0477
											445	1.013	1.5937	1.5456	0.8056
											446	0.9011	1.3661	1.6482	0.8478
											447	0.913	1.4725	1.24	1.0657
											448	0.9384	1.4666	1.5904	1.0642
											449	0.9034	1.3953	1.6815	1.1751
											450	0.9056	1.5703	1.5773	1.1058
											451	0.8021	1.3391	1.6317	1.1633
											452	0.8886	1.4901	1.5676	1.2119
											453	0.8272	1.5666	1.6399	1.0641
											454	0.9162	1.4155	1.7807	1.2378
											455	0.8442	1.591	1.5385	1.1944
											456	0.868	1.3261	1.4708	1.051
											457	0.8331	1.5928	1.4691	0.9942
											458	0.8877	1.5676	1.3582	0.8859
											459	0.8535	1.6107	1.154	0.9036
											460	0.7802	1.448	1.0332	0.9892
											461	0.8308	1.393	1.3869	1.0994
											462	0.7885	1.4563	1.297	1.0655
											463	0.7915	1.3004	0.9994	1.1049
											464	0.8642	1.2082	1.1914	1.059
											465	0.8325	1.4442	1.3733	0.8366
											466	1.0107	1.3649	1.2443	0.9667
											467	1.0028	1.2356	1.1461	1.3256
											468	0.8981	1.0962	1.1511	0.9384
											469	0.839	1.2082	1.121	0.9893
											470	0.7225	1.2692	1.1366	1.15
											471	0.8815	1.3513	1.1593	1.0843
											472	0.8331	1.3719	1.2274	0.8982
											473	0.9367	1.321	1.3408	1.1171
											474	1.0809	1.0924	1.4599	1.0778
											475	0.9226	0.8823	1.1877	1.0216
											476	0.9401	1.0224	1.4199	1.009
											477	0.8668	1.1483	1.691	0.8806
											478	0.7555	1.2262	1.601	1.1358
											479	1.0425	1.2145	1.4163	1.1556
											480	0.7475	1.1679	1.4782	0.8097
											481	0.8075	1.3635	1.2655	0.887
											482	0.8318	1.3568	1.3974	1.1283
											483	0.8936	1.3524	1.3878	1.1881
											484	0.8807	1.1451	1.542	1.044
											485	0.8219	1.1771	1.396	0.8966
											486	0.8025	1.5719	1.5168	1.1721
											487	0.815	1.0498	1.5558	0.9979
											488	0.6875	1.3899	1.6512	1.1791
											489	0.901	1.1653	1.883	1.0237
											490	0.9653	1.163	1.6611	0.993
											491	0.8764	1.1302	1.5808	0.8133
											492	0.9862	1.03	1.5814	1.0685
											493	0.8512	1.1781	1.388	0.9863
											494	0.7989	1.3781	1.3699	1.138
											495	0.6152	1.3079	1.5014	0.8426
											496	0.7611	1.5947	1.2698	1.0232
											497	0.77	1.0988	1.4732	1.0805
											498	0.8615	1.1729	1.3887	1.0189
											499	0.8744	1.1583	1.5521	1.1378
											500	0.9239	1.2984	1.4847	1.1368
											501	0.7829	1.37	1.7023	1.088
											502	0.9105	1.0567	1.8218	1.096
											503	0.9086	1.1249	1.7309	1.0731
											504	0.9075	1.3212	1.7494	0.9797
											505	0.9994	1.3289	1.5654	0.9281
											506	0.8371	1.0316	1.8253	0.9689
											507	0.7308	1.3232	1.6817	1.111
											508	0.7329	0.9689	1.6778	1.097
											509	0.8285	1.0405	1.5857	1.1239
											510	0.8239	1.2278	1.9209	1.1097
											511	0.898	1.1186	1.5705	1.3865
											512	0.9368	1.5487	1.4051	1.2341
											513	0.7531	1.2863	1.5373	1.0615
											514	0.8848	1.1616	1.4009	1.1012
											515	0.8277	1.0401	1.4099	1.1344
											516	0.9036	1.1257	1.5924	1.1607
											517	0.8205	1.0214	1.6105	1.2311
											518	0.8723	0.9623	1.7619	1.1164
											519	0.9423	1.1445	1.648	0.9823
											520	1.0448	1.3367	1.6296	1.204
											521	1.0164	1.5817	1.4399	1.1558
											522	0.7792	1.0367	1.4521	0.9681
											523	0.7698	0.9012	1.5395	0.9688
											524	0.8558	1.0491	1.7229	1.1538
											525	0.7192	0.9532	1.5596	1.0594
											526	0.9203	0.9388	1.7449	1.0045
											527	0.7659	1.2566	1.7039	1.3512
											528	0.8203	1.0292	1.701	1.1341
											529	0.8655	1.0279	1.6927	1.2113
											530	0.9356	1.0481	1.7346	1.2246
											531	0.8856	0.9803	1.6633	1.2621
											532	1.0269	1.1042	1.5924	1.0764
											533	0.9834	1.1235	1.6377	1.16
											534	0.9776	1.074	1.6792	1.2535
											535	1.0273	1.1182	1.646	1.1445
											536	0.9447	1.2605	1.8393	1.0951
											537	0.9763	1.351	1.8199	1.1687
											538	1.013	1.3397	1.5148	1.3289
											539	0.8617	1.1327	1.5799	1.066
											540	0.946	1.3761	1.5439	1.1195
											541	0.8257	1.0568	1.4716	1.3341
											542	1.1289	1.2163	1.5813	1.1137
											543	0.8129	1.2434	1.6609	1.5061
											544	1.0016	1.1616	1.5161	1.338
											545	1.0161	1.4889	1.521	0.9824
											546	1.0179	1.3218	1.7874	1.0651
											547	0.9464	1.2933	1.5128	0.9451
											548	1.0096	1.149	1.5651	0.8583
											549	1.0241	1.3736	1.6667	0.791
											550	1.1318	1.3101	1.5601	0.7876
											551	0.9472	1.2636	1.6243	1.1517
											552	0.8843	1.1542	1.6359	1.2011
											553	1.053	1.1829	1.5906	1.1066
											554	1.0143	1.3141	1.835	0.9739
											555	1.0488	1.2307	1.769	0.8785
											556	1.0663	1.4626	1.8	0.8539
											557	0.9678	1.5473	1.6515	0.941
											558	0.9847	1.3576	1.7079	1.0555
											559	1.0284	1.3987	1.7774	1.0154
											560	1.0037	1.2687	1.8991	0.945
											561	1.175	1.5775	2.0568	1.2327
											562	1.092	1.3426	1.8121	1.1466
											563	1.1674	1.6404	1.6572	1.55
											564	1.1313	1.6219	1.7212	1.7947
											565	0.9842	1.5791	1.9567	1.3983
											566	1.0454	1.3254	1.8534	1.2333
											567	0.9765	1.3851	1.8076	1.136
											568	0.9748	1.2888	1.6703	1.026
											569	1.0115	1.3403	1.6743	1.1542
											570	1.0643	1.5747	1.9658	1.1844
											571	1.1786	1.4782	1.5635	0.9361
											572	0.9324	1.4456	1.5526	1.2266
											573	0.8823	1.6	1.6428	0.9317
											574	1.0771	1.363	1.699	1.2272
											575	1.0118	1.2534	1.5143	1.155
											576	1.0738	1.2957	1.621	1.0715
											577	1.0266	1.2439	1.5734	1.2366
											578	1.1038	1.3751	1.5298	1.2553
											579	1.0265	1.3681	1.6683	1.1096
											580	1.2457	1.2573	1.4939	1.056
											581	1.1625	1.6743	1.7686	1.0976
											582	1.0533	1.3165	1.5541	1.1977
											583	1.0962	1.3128	1.6151	1.1902
											584	1.0006	1.3197	1.6751	1.2227
											585	1.0625	1.2476	1.672	1.1286
											586	1.0814	1.2903	1.5005	1.2408
											587	1.2687	1.1707	1.4634	1.1269
											588	1.0587	1.3678	1.5247	0.9737
											589	1.1591	1.3537	1.5441	1.0918
											590	0.9923	1.3561	1.5261	1.2522
											591	1.0068	1.3916	1.7146	1.0169
											592	1.1272	1.497	1.6744	1.0716
											593	1.0638	1.2785	1.7357	1.2025
											594	1.0505	1.4078	1.6395	1.1884
											595	1.1441	1.3575	1.6367	1.3285
											596	1.0131	1.3791	1.2881	1.3387
											597	1.2186	1.1785	1.2745	1.1408
											598	1.0808	1.3738	1.3467	1.153
											599	1.2642	1.0903	1.2946	1.4201
											600	1.0867	1.3053	1.2995	1.3802
											601	1.0764	1.2632	1.4882	1.2266
											602	1.1304	1.203	1.7075	1.5942
											603	0.986	1.4752	1.5605	1.2896
											604	1.1113	1.3401	1.6477	1.313
											605	1.2295	1.2739	1.5123	1.2297
											606	1.0199	1.2601	1.4031	1.2213
											607	1.0906	1.5573	1.7969	1.5036
											608	1.0323	1.4068	1.5437	1.3522
											609	1.1328	1.3446	1.5418	1.4696
											610	1.1377	1.5265	1.8001	1.5765
											611	1.1269	1.1974	1.6129	1.3657
											612	1.1822	1.4313	1.6855	1.4257
											613	1.0259	1.2578	1.8935	1.6287
											614	1.0467	1.3057	2.152	1.4968
											615	1.0132	1.265	1.7401	1.4852
											616	1.2179	1.2378	1.8799	1.2977
											617	1.2229	1.293	2.0629	1.256
											618	1.0711	1.4381	1.6832	1.1194
											619	1.1866	1.3025	1.7225	1.3072
											620	1.1688	1.2646	1.6928	1.2653
											621	1.0939	1.2217	1.9221	1.2936
											622	1.0318	1.26	1.9354	1.2455
											623	1.0427	1.4302	1.9778	0.928
											624	1.1289	1.0651	2.0686	1.1974
											625	1.3057	1.4423	1.9512	1.1796
											626	1.2979	1.362	1.9692	1.1567
											627	1.1268	1.4866	2.0275	1.5658
											628	1.2033	1.331	2.0268	1.3094
											629	1.1727	1.2875	2.0182	1.2421
											630	1.0777	1.302	2.2841	1.2418
											631	1.0118	1.2569	2.0507	1.2857
											632	0.9353	1.3226	1.8952	1.3062
											633	1.2103	1.3673	1.9416	1.3453
											634	1.0671	1.3535	1.742	1.2453
											635	1.0862	1.3708	1.7319	1.2452
											636	0.7899	1.4096	1.7395	1.0515
											637	1.0703	1.8907	1.8574	1.1589
											638	1.0539	1.3763	1.7769	1.3046
											639	1.0849	1.4242	1.7661	1.2399
											640	0.9113	1.3063	1.8144	1.5176
											641	1.0084	1.1613	1.8292	1.4093
											642	0.9099	1.5151	1.8782	1.5367
											643	0.883	1.4176	1.9168	1.2669
											644	0.7033	1.405	1.7449	1.1593
											645	0.8296	1.3897	1.9035	1.3161
											646	0.8809	1.6224	1.9605	1.407
											647	0.8028	1.5857	1.7391	1.1149
											648	0.7565	1.4993	1.8986	1.4179
											649	0.9726	1.5507	1.9785	1.29
											650	0.9813	1.5765	1.8408	1.5336
											651	0.7759	1.6127	1.8707	1.2951
											652	0.8142	1.5957	1.735	1.4702
											653	0.8705	1.1902	1.7447	1.4181
											654	1.0598	1.5746	1.6532	1.285
											655	0.907	1.2771	1.839	1.4114
											656	0.9025	1.3317	1.7947	1.2209
											657	0.8897	1.5267	1.6699	1.2499
											658	0.7757	1.3114	1.7472	1.2952
											659	0.8948	1.4153	1.7667	1.2752
											660	0.8045	1.4494	1.9102	1.1912
											661	0.9685	1.4249	1.7622	1.2926
											662	0.8182	1.355	1.8089	1.246
											663	0.9722	1.2125	1.9211	1.2239
											664	0.7762	1.321	1.9003	1.1815
											665	0.8083	1.2946	1.7844	1.2739
											666	0.804	1.2812	1.7211	1.3128
											667	0.8639	1.2354	1.8624	1.2884
											668	0.8999	1.2803	1.907	1.1537
											669	0.997	1.2371	1.8849	1.1735
											670	0.9565	1.3596	1.8196	1.1938
											671	0.9501	1.2974	1.544	1.3744
											672	0.8491	1.2645	1.6633	1.3363
											673	0.9346	1.3524	1.8151	1.3766
											674	0.7844	1.2272	2.0122	1.1583
											675	0.7979	1.2008	2.076	1.2517
											676	0.8816	1.2105	1.8644	1.0655
											677	0.9112	1.2637	1.7717	1.134
											678	0.9817	1.3334	1.7966	1.1005
											679	0.9776	1.2772	1.8491	1.2236
											680	0.8998	1.2829	1.8931	1.3269
											681	1.0063	1.3718	1.8495	1.3023
											682	0.984	1.2766	1.9925	1.4259
											683	0.9834	1.1486	2.0859	1.335
											684	0.8545	1.0985	1.7646	1.2362
											685	0.8255	1.0485	1.8345	1.2457
											686	0.8918	1.208	1.733	1.1637
											687	0.7879	1.2729	1.863	1.1759
											688	0.6728	1.2803	1.9455	1.2177
											689	0.7575	1.0414	1.4313	1.1493
											690	0.8624	1.136	1.4717	1.0565
											691	0.777	1.3977	1.5566	1.1926
											692	0.7673	1.2719	1.7682	1.4186
											693	0.9489	1.4861	1.7675	1.4543
											694	0.8396	1.3158	1.6818	1.3451
											695	0.9314	1.4833	1.7463	1.6318
											696	0.8091	1.3421	1.5477	1.428
											697	0.924	1.6161	1.8279	1.4008
											698	0.8762	1.432	1.3744	1.4049
											699	0.7859	1.3171	1.5062	1.6629
											700	0.7756	1.2097	1.635	1.4907
											701	0.8557	1.2413	1.5229	1.5334
											702	0.8365	1.2953	1.5961	1.5372
											703	0.9998	1.3156	1.6168	1.6192
											704	0.8702	1.0907	1.5805	1.4129
											705	0.8921	1.3054	1.4524	1.269
											706	0.8156	1.3107	1.6512	1.2592
											707	0.9779	1.2365	1.3379	1.3249
											708	0.8949	1.3134	1.5679	1.3931
											709	0.8431	1.3058	1.3995	1.2877
											710	1.0551	1.1411	1.4744	1.4618
											711	0.8536	1.2204	1.5349	1.5835
											712	0.9267	1.1192	1.568	1.4664
											713	0.9536	1.2142	1.6572	1.4839
											714	1.044	1.282	1.5369	1.3063
											715	0.9943	1.3408	1.5507	1.2212
											716	1.0405	1.4	1.4512	1.2916
											717	0.9073	1.389	1.746	1.3119
											718	0.9598	1.2468	1.4848	1.499
											719	0.9882	1.1651	1.5346	1.3202
											720	0.8929	1.4893	1.4949	1.4692
											721	1.0017	1.5455	1.2318	1.4336
											722	1.0003	1.1955	1.3369	1.3859
											723	1.088	1.3482	1.4143	1.654
											724	1.1284	1.3597	1.3571	1.4972
											725	0.8571	1.1528	1.5806	1.4096
											726	0.8747	0.9682	1.3565	1.4664
											727	0.9121	1.3123	1.4255	1.7611
											728	0.8535	1.4997	1.4368	1.5801
											729	1.0532	1.4579	1.3099	1.4893
											730	1.0415	1.5046	1.4521	1.5863
											731	0.9397	1.3679	1.6517	1.4667
											732	0.8928	1.3916	1.5579	1.551
											733	1.0224	1.327	1.3392	1.4646
											734	0.9072	1.2927	1.5844	1.2551
											735	0.9515	1.4351	1.5306	1.3146
											736	1.1595	1.2634	1.7738	1.505
											737	0.9857	1.3105	1.5504	1.3811
											738	1.1206	1.6087	1.5945	1.4724
											739	1.1469	1.4023	1.6324	1.4916
											740	0.9197	1.519	1.5574	1.5476
											741	0.9447	1.3199	1.5109	1.6406
											742	1.0249	1.3011	1.4756	1.2467
											743	0.9495	1.4336	1.6527	1.2554
											744	1.0757	1.2736	1.5432	1.2941
											745	0.7911	1.4684	1.5015	1.0908
											746	1.0607	1.2618	1.5625	0.9652
											747	0.8388	1.3174	1.7154	1.208
											748	0.8189	1.5314	1.5238	1.1916
											749	0.9179	1.5145	1.7341	1.2424
											750	1.1213	1.2092	1.6685	1.1375
											751	1.1524	1.3029	1.5178	1.1886
											752	1.0091	1.452	1.5153	1.2419
											753	1.2745	1.2703	1.4122	1.1934
											754	1.2774	1.4059	1.7334	1.2613
											755	1.1914	1.3681	1.3229	1.2346
											756	1.2671	1.2515	1.4467	1.1049
											757	1.4069	1.4022	1.8245	1.03
											758	1.3216	1.2892	1.6999	0.9688
											759	1.2393	1.3532	1.8339	1.1472
											760	1.1491	1.5418	1.5456	1.4818
											761	1.4198	1.4318	1.5443	1.1755
											762	1.2248	1.3484	1.6296	1.1701
											763	1.3982	1.2873	1.5398	1.2865
											764	1.2016	1.3257	1.648	0.9457
											765	1.5261	1.199	1.5376	1.0461
											766	1.3645	1.3021	1.4027	1.2155
											767	1.4209	1.3163	1.3987	1.0599
											768	1.4056	1.4105	1.5122	1.1433
											769	1.497	1.2229	1.4449	0.9871
											770	1.424	1.2462	1.3465	1.1351
											771	1.3229	1.1928	1.3598	1.0568
											772	1.3815	1.243	1.4692	1.0711
											773	1.5448	1.223	1.4172	1.1073
											774	1.3803	1.1608	1.4189	1.0742
											775	1.3606	1.1966	1.5178	1.1108
											776	1.3237	1.0592	1.5856	1.0268
											777	1.5676	1.1196	1.3293	1.0428
											778	1.4719	1.0429	1.4969	1.2032
											779	1.3793	1.1962	1.6552	1.2064
											780	1.5098	1.1514	1.8134	1.0868
											781	1.52	1.346	1.52	1.1896
											782	1.3779	1.1967	1.5576	1.3912
											783	1.3546	1.1936	1.513	1.6075
											784	1.3876	1.2747	1.3745	1.7258
											785	1.4281	1.1236	1.4514	1.3353
											786	1.4683	1.1031	1.8296	1.1998
											787	1.4918	1.1941	1.5868	1.0605
											788	1.3542	1.2844	1.3506	1.2155
											789	1.3512	1.1002	1.5451	1.2192
											790	1.4291	1.3395	1.676	1.1548
											791	1.499	1.0457	1.4346	1.2469
											792	1.4453	1.1011	1.4155	1.1541
											793	1.5383	1.1331	1.4233	1.179
											794	1.5122	1.2131	1.6068	1.1551
											795	1.5287	1.166	1.7952	1.2581
											796	1.611	1.1934	1.6062	0.8557
											797	1.449	1.181	1.5306	1.1071
											798	1.2423	1.0125	1.638	0.9556
											799	1.4929	1.2106	1.6411	0.9207
											800	1.3718	1.0942	1.44	0.9966
											801	1.6133	1.2417	1.7793	1.1076
											802	1.4943	1.0801	1.4843	1.113
											803	1.7179	1.1178	1.5954	1.1324
											804	1.6086	1.0975	1.7211	0.9443
											805	1.523	1.3147	1.5347	1.2722
											806	1.6432	1.47	1.5375	1.1522
											807	1.6009	1.3344	1.7015	0.8707
											808	1.7141	1.3357	1.8879	0.9726
											809	1.4549	1.2376	1.7635	0.9606
											810	1.4165	1.2514	1.5555	0.9207
											811	1.5437	0.9637	1.6388	0.882
											812	1.3199	1.051	1.5572	1.1768
											813	1.7069	1.1337	1.6334	1.0378
											814	1.535	1.2244	1.6909	0.9989
											815	1.432	1.1013	1.7407	1.0984
											816	1.5633	1.1665	1.7025	1.1697
											817	1.5931	1.3375	1.6887	1.0429
											818	1.5087	1.4032	1.4835	1.1742
											819	1.5362	1.0707	1.6871	1.1092
											820	1.3737	1.3148	1.8129	1.2272
											821	1.29	1.3394	1.8303	1.323
											822	1.5667	1.2405	1.5986	1.1706
											823	1.4477	1.2847	1.5079	1.186
											824	1.4248	1.0191	1.8306	1.088
											825	1.6009	1.0259	1.4788	1.2127
											826	1.4732	1.1551	1.5232	1.2495
											827	1.5177	1.1047	1.6216	1.0699
											828	1.5027	1.1921	1.5529	1.0162
											829	1.4953	1.1085	1.4933	1.1855
											830	1.4385	1.4568	1.5285	1.5072
											831	1.4897	1.2146	1.495	1.1615
											832	1.5577	1.2282	1.4752	1.0097
											833	1.5598	1.2761	1.3529	1.1634
											834	1.5094	1.4649	1.6354	1.3543
											835	1.5215	1.4741	1.4898	1.3617
											836	1.4342	1.616	1.5033	1.3245
											837	1.6128	1.4125	1.5987	1.5978
											838	1.5921	1.1484	1.4528	1.1965
											839	1.4706	1.178	1.5472	1.67
											840	1.3564	1.2181	1.5775	1.1575
											841	1.7218	1.2972	1.4627	1.2697
											842	1.4784	1.2055	1.3364	1.3866
											843	1.4333	1.1042	1.4026	1.355
											844	1.4195	1.4163	1.5918	1.3725
											845	1.4816	1.3199	1.6085	1.3843
											846	1.5621	1.4226	1.4014	1.3427
											847	1.57	1.1661	1.4427	1.8883
											848	1.4044	1.5154	1.518	1.3133
											849	1.4195	1.3041	1.5883	1.2144
											850	1.488	1.405	1.6053	1.352
											851	1.5634	1.7337	1.7684	1.6736
											852	1.4039	1.4568	1.5752	1.3981
											853	1.5175	1.641	1.7225	1.8425
											854	1.6185	1.3521	1.3711	1.824
											855	1.4092	1.4708	1.5135	1.5944
											856	1.4843	1.468	1.3295	1.5555
											857	1.6422	1.3407	1.2737	1.6043
											858	1.5856	1.5796	1.3233	1.2759
											859	1.4457	1.4888	1.6938	1.5035
											860	1.3852	1.2362	1.7557	1.4072
											861	1.6239	1.3518	1.3501	1.4674
											862	1.4466	1.4239	1.7076	1.5786
											863	1.6539	1.38	1.7878	1.8561
											864	1.6786	1.4074	1.472	1.5449
											865	1.5651	1.4024	1.4668	1.5541
											866	1.6144	1.3424	1.5784	1.5431
											867	1.5529	1.3828	1.659	1.5656
											868	1.5914	1.4502	1.614	1.6596
											869	1.4995	1.2623	1.5486	1.7974
											870	1.3782	1.4097	1.6851	1.7033
											871	1.4524	1.4352	1.4861	1.525
											872	1.4239	1.3415	1.57	1.5216
											873	1.535	1.5358	1.5243	1.8896
											874	1.3417	1.2779	1.5251	2.2227
											875	1.3526	1.3118	1.4742	1.7704
											876	1.4936	1.4693	1.4369	1.8924
											877	1.5009	1.3091	1.8411	1.8749
											878	1.6173	1.4246	1.6938	1.7372
											879	1.6065	1.3022	1.6587	1.8237
											880	1.4529	1.4345	1.4836	2.4314
											881	1.4518	1.3752	1.6616	2.5082
											882	1.2892	1.3352	1.3738	3.2567
											883	1.4328	1.0798	1.3656	2.616
											884	1.4126	1.3451	1.5101	2.961
											885	1.3967	1.4528	1.4968	3.2037
											886	1.4814	1.2271	1.5815	2.8782
											887	1.5555	1.1548	1.368	2.9177
											888	1.4256	1.1873	1.4461	3.084
											889	1.5693	1.2095	1.3336	3.3847
											890	1.2739	1.1571	1.5863	3.2352
											891	1.4335	1.1793	1.5655	3.2176
											892	1.5898	1.2658	1.6421	3.0566
											893	1.2585	1.3924	1.5171	3.1678
											894	1.3161	1.1943	1.4909	2.9517
											895	1.3311	1.2392	1.4416	3.3494
											896	1.4104	1.2915	1.6718	3.09
											897	1.3707	1.1108	1.6936	3.7318
											898	1.3388	1.154	1.4108	3.9041
											899	1.3381	1.3109	1.6246	3.9657
											900	1.504	1.218	1.5993	3.4865
											901	1.4842	1.3342	1.5861	4.0229
											902	1.3999	1.3588	1.3385	3.9771
											903	1.4461	1.3553	1.2576	3.7507
											904	1.4487	1.4314	1.3642	4.2792
											905	1.3855	1.2885	1.5253	3.8995
											906	1.4659	1.415	1.425	4.4599
											907	1.4194	1.3688	1.5266	4.4044
											908	1.4147	1.3208	1.5209	3.9664
											909	1.3172	1.4294	1.5128	3.8514
											910	1.4828	1.2146	1.6226	3.8822
											911	1.7067	1.3311	1.5339	4.0255
											912	1.487	1.3578	1.389	3.7802
											913	1.3264	1.2812	1.6472	3.8478
											914	1.2543	1.0898	1.6541	4.0404
											915	1.3957	1.4383	1.5863	3.9942
											916	1.3679	1.191	1.4008	3.7463
											917	1.5909	1.2932	1.4381	3.7891
											918	1.5774	1.4924	1.484	3.8809
											919	1.5722	1.205	1.5383	3.771
											920	1.4704	1.2212	1.5953	3.3901
											921	1.2144	1.6447	1.6332	3.8701
											922	1.2979	1.294	1.608	3.9588
											923	1.5003	1.4983	1.6579	3.942
											924	1.4551	1.2117	1.4165	3.7669
											925	1.5729	1.3138	1.5655	3.8401
											926	1.4354	1.2664	1.5176	3.5357
											927	1.5042	1.2983	1.4782	3.8905
											928	1.4604	1.3384	1.4635	3.5996
											929	1.6989	1.3378	1.4984	3.4448
											930	1.4834	1.222	1.5346	3.5775
											931	1.4103	1.4244	1.6238	3.2717
											932	1.3674	1.4363	1.6833	3.4872
											933	1.3048	1.1485	1.5375	3.378
											934	1.3424	1.2069	1.5391	3.4851
											935	1.2581	1.1956	1.4607	3.425
											936	1.4801	1.1293	1.4924	3.6948
											937	1.1032	1.26	1.3052	4.012
											938	1.3668	1.218	1.393	3.6002
											939	1.1582	1.2748	1.7163	3.6039
											940	1.3003	1.2018	1.5934	3.744
											941	1.2993	1.2451	1.5623	3.7238
											942	1.2207	1.2467	1.39	3.5658
											943	1.2028	1.3139	1.6583	3.8592
											944	1.5722	1.3369	1.617	3.841
											945	1.3735	1.3285	1.5315	4.2801
											946	1.3179	1.4201	1.5114	3.5158
											947	1.2986	1.3733	1.5857	3.4715
											948	1.4301	1.2806	1.3315	3.5622
											949	1.56	1.4554	1.4527	3.6286
											950	1.5548	1.1998	1.3387	3.9584
											951	1.3965	1.3526	1.296	3.8165
											952	1.3974	1.194	1.2064	3.9751
											953	1.3698	1.062	1.2821	4.1796
											954	1.5238	1.3062	1.2216	3.8206
											955	1.4524	1.4251	1.2795	3.9784
											956	1.4001	1.3559	1.0589	3.9418
											957	1.248	1.1751	1.2097	3.84
											958	1.4276	1.3175	1.3114	4.2353
											959	1.0183	1.2828	1.2159	3.6175
											960	1.4334	1.4671	1.3747	3.9435
											961	1.3551	1.3322	1.3977	4.2538
											962	1.4614	1.2507	1.3197	3.8088
											963	1.4329	1.2258	1.2724	3.4267
											964	1.5427	1.1848	1.3391	3.6141
											965	1.7863	1.1967	1.1792	3.3221
											966	1.5106	1.2717	1.4796	3.3605
											967	1.4002	1.5749	1.3335	3.4
											968	1.2348	1.305	1.367	3.7263
											969	1.7494	1.4631	1.3994	3.4572
											970	1.7896	1.3223	1.283	3.6844
											971	1.7867	1.3542	1.2815	3.3027
											972	1.7878	1.3396	1.736	3.7767
											973	1.5882	1.3257	1.6794	3.5068
											974	1.8019	1.35	1.2978	3.3401
											975	1.6055	1.3068	1.1678	3.5373
											976	1.6079	1.3575	1.2163	3.8009
											977	1.6411	1.3647	1.4041	3.4745
											978	1.7652	1.6727	1.4196	3.4246
											979	1.6834	1.3984	1.6163	3.7315
											980	1.4622	1.5136	1.4656	3.6592
											981	1.4918	1.3447	1.4764	3.4323
											982	1.4386	1.2476	1.3358	3.5127
											983	1.4598	1.3701	1.5111	3.2298
											984	1.5175	1.3914	1.5788	3.3185
											985	1.5995	1.7301	1.4666	3.3729
											986	1.4664	1.6081	1.257	3.2075
											987	1.3646	1.344	1.3595	3.2474
											988	1.2373	1.3822	1.4504	3.5119
											989	1.5474	1.5762	1.4614	3.2458
											990	1.4446	1.4127	1.6071	3.4191
											991	1.3671	1.3563	1.7609	3.5247
											992	1.3634	1.4546	1.5399	3.3043
											993	1.3923	1.4609	1.4009	3.2674
											994	1.2917	1.5471	1.691	3.5846
											995	1.3242	1.6031	1.4679	3.3884
											996	1.2859	1.2827	1.1087	3.0733
											997	1.3737	1.5885	1.5455	3.3528
											998	1.3442	1.5234	1.4975	2.9128
											999	1.3674	1.3546	1.6764	3.3874
											1000	1.4604	1.6851	1.8045	3.1784
											1001	1.344	1.396	1.4837	3.2672
											1002	1.5114	1.4614	1.6159	3.1256
											1003	1.4612	1.4609	1.4648	3.4083
											1004	1.5656	1.4908	1.5763	3.3234
											1005	1.4174	1.6538	1.4794	3.3919
											1006	1.5249	1.4353	1.5465	3.3752
											1007	1.373	1.4413	1.6651	3.9886
											1008	1.4374	1.3586	1.3523	3.3837
											1009	1.6114	1.3966	1.4406	3.2856
											1010	1.4992	1.4233	1.6402	3.4921
											1011	1.5559	1.3175	1.518	3.4301
											1012	1.4922	1.3672	1.5506	3.4834
											1013	1.5434	1.4005	1.776	3.6188
											1014	1.3424	1.3156	1.4403	3.3044
											1015	1.5044	1.4896	1.7658	2.9626
											1016	1.1788	1.5386	1.6199	3.0877
											1017	1.3383	1.7529	1.6074	3.2157
											1018	1.3514	1.4629	1.7351	3.4459
											1019	1.2506	1.4555	1.5211	3.0646
											1020	1.2359	1.6434	1.5948	3.1638
											1021	1.2042	1.5854	1.7722	3.0564
											1022	1.3219	1.4967	1.2248	3.3839
											1023	1.4684	1.4736	1.3315	3.1918
											1024	1.3514	1.414	1.5316	2.905
											1025	1.4017	1.6078	1.7204	3.3333
											1026	1.3033	1.5254	1.5462	3.3928
											1027	1.5329	1.5136	1.5852	3.0564
											1028	1.5616	1.7625	1.7477	3.2618
											1029	1.435	1.3067	1.6595	3.4901
											1030	1.3483	1.6083	1.6264	3.1052
											1031	1.2831	1.2986	1.5241	3.2105
											1032	1.2467	1.5558	1.4397	3.2255
											1033	1.3089	1.6353	1.383	3.1391
											1034	1.1242	1.4511	1.4637	2.8859
											1035	1.4033	1.6543	1.4203	3.0919
											1036	1.3249	1.5364	1.5521	3.0749
											1037	1.4797	1.5994	1.4749	3.1357
											1038	1.3292	1.5052	1.5684	3.09
											1039	1.2876	1.6397	1.4645	3.0539
											1040	1.27	1.6725	1.464	3.3457
											1041	1.1638	1.6583	1.5215	3.7608
											1042	1.3919	1.6592	1.57	3.8793
											1043	1.1092	1.5128	1.5753	3.7708
											1044	1.2745	1.5642	1.3962	3.6356
											1045	1.2954	1.304	1.6512	3.6861
											1046	1.2131	1.405	1.4174	3.3079
											1047	1.3771	1.3878	1.4583	3.3482
											1048	1.1893	1.4067	1.4355	3.2643
											1049	1.2896	1.4838	1.4116	3.1227
											1050	1.245	1.5721	1.6555	3.3298
											1051	1.1249	1.4734	1.3029	2.9255
											1052	1.2824	1.5393	1.3733	3.1871
											1053	1.1998	1.451	1.302	3.3737
											1054	1.2139	1.3224	1.3443	3.3446
											1055	1.2271	1.318	1.2424	3.5174
											1056	1.1052	1.2711	1.2082	3.4199
											1057	1.1148	1.3592	1.3936	3.5568
											1058	1.0062	1.5141	1.4035	3.5053
											1059	1.2197	1.3741	1.3347	3.306
											1060	1.2495	1.4976	1.4375	3.0272
											1061	1.3848	1.4076	1.4447	3.4959
											1062	1.2894	1.6035	1.2821	3.5284
											1063	1.3889	1.6125	1.363	3.1661
											1064	1.5412	1.5782	1.5281	3.792
											1065	1.5495	1.5498	1.4619	3.8255
											1066	1.5861	1.4954	1.3907	3.7178
											1067	1.297	1.4935	1.4389	3.8268
											1068	1.3345	1.5709	1.2141	3.6234
											1069	1.3112	1.5631	1.4412	3.3541
											1070	1.3675	1.5734	1.332	3.5149
											1071	1.4511	1.1926	1.2461	3.3122
											1072	1.2771	1.413	1.295	3.4852
											1073	1.3145	1.3745	1.4857	3.703
											1074	1.2943	1.3855	1.4947	3.6473
											1075	1.2431	1.3471	1.4317	3.404
											1076	1.3119	1.4808	1.5387	4.0118
											1077	1.3739	1.5134	1.3829	3.8845
											1078	1.0801	1.4702	1.4131	4.0966
											1079	1.1815	1.2914	1.5869	3.51
											1080	1.1719	1.3355	1.5638	3.4797
											1081	1.2863	1.3713	1.7061	3.59
											1082	1.5599	1.3427	1.6326	3.3589
											1083	1.2271	1.3527	1.6031	3.8994
											1084	1.324	1.5125	1.6277	3.1629
											1085	1.415	1.3985	1.4772	3.7182
											1086	1.2494	1.4621	1.4102	3.6372
											1087	1.3322	1.3959	1.4749	3.6302
											1088	1.4515	1.5361	1.4413	3.5459
											1089	1.2423	1.3448	1.3633	3.6749
											1090	1.5087	1.3847	1.4364	3.7538
											1091	1.3283	1.2513	1.6198	3.4972
											1092	1.4746	1.3778	1.6556	3.9127
											1093	1.3679	1.4887	1.5999	3.9078
											1094	1.413	1.5671	1.5276	3.7188
											1095	1.4054	1.3976	1.2998	3.9237
											1096	1.211	1.4964	1.6562	3.9372
											1097	1.3067	1.6279	1.8657	3.5689
											1098	1.0329	1.4994	1.695	3.6727
											1099	1.3374	1.4569	1.5244	3.5333
											1100	1.1479	1.4813	1.7729	3.8349
											1101	1.0171	1.4574	1.5746	3.6552
											1102	1.3205	1.6681	1.8099	3.825
											1103	1.3538	1.7326	1.5438	3.595
											1104	1.3343	1.6593	1.2914	3.8387
											1105	1.3225	1.4734	1.3686	4.0604
											1106	1.4416	1.7377	1.3808	4.1114
											1107	1.5795	1.5346	1.2113	3.9647
											1108	1.4652	1.3558	1.2885	4.0936
											1109	1.4257	1.6441	1.4835	3.9072
											1110	1.2467	1.6867	1.5087	4.0242
											1111	1.2943	1.5671	1.2138	4.0575
											1112	1.3822	1.795	1.3488	3.9918
											1113	1.5377	1.4972	1.6257	4.2027
											1114	1.2672	1.6318	1.5477	4.2825
											1115	1.3255	1.5032	1.4656	4.8129
											1116	1.3466	1.6504	1.4483	4.7048
											1117	1.5081	1.5719	1.5034	4.9111
											1118	1.2543	1.4946	1.5225	4.9881
											1119	1.1466	1.5171	1.6846	5.0252
											1120	1.3641	1.6763	1.5985	5.1252
											1121	1.0909	1.3106	1.6247	5.2532
											1122	1.3347	1.54	1.6374	5.1959
											1123	1.3808	1.6026	1.6879	4.9501
											1124	1.351	1.3978	1.518	4.8855
											1125	1.5852	1.3919	1.4932	4.7849
											1126	1.4946	1.4244	1.7173	5.1868
											1127	1.3567	1.4221	1.438	4.6558
											1128	1.4576	1.3894	1.4781	5.0464
											1129	1.4449	1.5262	1.6872	5.0039
											1130	1.5432	1.4167	1.6262	5.4252
											1131	1.6743	1.6264	1.6373	5.4808
											1132	1.6129	1.4205	1.608	4.8807
											1133	1.4056	1.3834	1.6336	4.9208
											1134	1.3864	1.3526	1.7444	5.0217
											1135	1.2563	1.3974	1.5705	5.1783
											1136	1.3461	1.2427	1.6915	5.1953
											1137	1.4921	1.3256	1.5557	5.1466
											1138	1.3696	1.2405	1.7138	4.9829
											1139	1.3944	1.3111	1.6044	5.1351
											1140	1.3801	1.5068	1.5286	4.6548
											1141	1.5772	1.2853	1.5654	4.8004
											1142	1.4238	1.5944	1.3694	4.8529
											1143	1.5946	1.3343	1.3723	4.5432
											1144	1.6775	1.4233	1.617	4.8442
											1145	1.7064	1.448	1.4437	4.5132
											1146	1.7928	1.4036	1.4001	4.7237
											1147	1.5891	1.3609	1.6639	4.5474
											1148	1.7125	1.3466	1.5688	4.6762
											1149	1.5503	1.3163	1.3992	4.3761
											1150	1.6885	1.2475	1.2374	4.639
											1151	1.7234	1.2467	1.6038	4.5615
											1152	1.6083	1.1982	1.5655	4.6586
											1153	1.4155	1.254	1.6163	3.9351
											1154	1.6006	1.2477	1.6431	4.1274
											1155	1.6611	1.3594	1.6298	3.7841
											1156	1.7521	1.2596	1.6414	4.0063
											1157	1.7683	1.7362	1.7342	4.0618
											1158	1.4346	1.4518	1.7823	3.5223
											1159	1.6636	1.4159	1.5955	3.5896
											1160	1.2326	1.4422	1.7356	3.5218
											1161	1.3399	1.2457	1.833	3.3931
											1162	0.9567	1.3405	1.9128	3.1486
											1163	1.3262	1.5061	1.718	3.8453
											1164	1.7137	1.5887	1.8679	3.7585
											1165	1.3269	1.3577	1.9273	3.6637
											1166	1.1752	1.5379	1.7573	3.2494
											1167	1.5472	1.3715	1.511	3.0789
											1168	1.2375	1.3385	1.677	3.111
											1169	1.3939	1.4047	1.8236	3.0128
											1170	1.4699	1.2191	1.6131	3.5255
											1171	1.3266	1.3084	1.5948	3.5588
											1172	1.4317	1.5279	1.6463	3.5164
											1173	1.3447	1.3162	1.5712	3.6087
											1174	1.5445	1.2055	1.5226	3.6151
											1175	1.5135	1.4303	1.5725	3.4268
											1176	1.4014	1.29	1.5941	3.3271
											1177	1.2592	1.2812	1.6452	3.5302
											1178	1.3986	1.2344	1.5816	3.1257
											1179	1.3642	1.165	1.4429	3.3683
											1180	1.2018	1.1324	1.5539	3.2203
											1181	1.2738	1.202	1.6405	3.4574
											1182	1.4094	0.9604	1.9961	3.1798
											1183	1.2918	1.1091	1.5441	3.2604
											1184	1.5469	1.0392	1.9209	3.3083
											1185	1.5122	0.9928	1.6669	3.3568
											1186	1.4566	1.0199	1.8079	3.3319
											1187	1.5785	1.1716	1.8087	3.3745
											1188	1.5305	1.1796	1.9089	3.3037
											1189	1.6391	1.2063	1.9698	2.9665
											1190	1.6916	1.3957	1.9821	3.299
											1191	1.4078	1.0964	1.589	3.029
											1192	1.5144	1.0246	1.6979	3.5754
											1193	1.5937	0.9687	1.69	3.1321
											1194	1.3565	1.2098	1.5072	2.9522
											1195	1.4747	1.0805	1.4396	2.9927
											1196	1.4723	1.0702	1.755	3.1239
											1197	1.3542	1.2949	1.4075	3.5408
											1198	1.3993	1.3984	1.6148	3.4482
											1199	1.6712	1.2956	1.5421	3.4965
											1200	1.4929	1.1958	1.7741	3.0089
											1201	1.6538	1.1351	1.5265	2.689
											1202	1.6811	1.131	1.6239	2.9219
											1203	1.573	1.1245	1.6037	3.1842
											1204	1.4614	1.1698	1.3448	3.1763
											1205	1.4128	1.1779	1.5735	3.0572
											1206	1.703	1.3457	1.5554	3.5282
											1207	1.5186	1.3044	1.4283	2.9798
											1208	1.3904	1.3821	1.545	3.1194
											1209	1.4896	1.2102	1.4079	3.0467
											1210	1.4486	1.3827	1.5728	3.2333
											1211	1.3883	1.3095	1.3875	3.3137
											1212	1.4544	1.1797	1.3156	3.4896
											1213	1.6756	1.3034	1.5156	3.3214
											1214	1.5473	1.2688	1.4258	2.8979
											1215	1.3259	1.3081	1.3844	3.2334
											1216	1.2487	1.2537	1.5262	3.3433
											1217	1.4205	1.3038	1.4507	3.1844
											1218	1.3917	1.3034	1.3593	3.274
											1219	1.4241	1.512	1.1851	3.2956
											1220	1.4716	1.5454	1.3227	3.19
											1221	1.4845	1.5515	1.2978	3.1548
											1222	1.591	1.5078	1.302	3.2222
											1223	1.6521	1.6168	1.5169	3.2842
											1224	1.4892	1.4335	1.3553	3.4733
											1225	1.5526	1.6364	1.3106	3.4002
											1226	1.5184	1.4629	1.3438	3.2198
											1227	1.5372	1.6218	1.2758	3.5229
											1228	1.6513	1.4118	1.2573	3.47
											1229	1.8293	1.4106	1.3977	3.3345
											1230	1.671	1.5775	1.3615	3.2998
											1231	1.6071	1.376	1.5246	3.2426
											1232	1.5264	1.6386	1.5446	3.3141
											1233	1.533	1.2812	1.5246	3.2804
											1234	1.585	1.1987	1.6302	3.089
											1235	1.4644	1.2685	1.4022	3.2932
											1236	1.4741	1.4711	1.4536	3.1464
											1237	1.4408	1.4269	1.6531	3.0152
											1238	1.4026	1.1491	1.4708	3.3459
											1239	1.3617	1.3493	1.6955	3.2301
											1240	1.4085	1.4743	1.3962	3.323
											1241	1.4342	1.4739	1.2456	3.3807
											1242	1.3346	1.2757	1.4809	3.3212
											1243	1.5336	1.5075	1.3755	3.105
											1244	1.4324	1.3176	1.5185	3.3913
											1245	1.3448	1.4128	1.4485	3.0625
											1246	1.4927	1.2504	1.5349	3.3782
											1247	1.4288	1.1817	1.3909	3.3759
											1248	1.6771	1.2316	1.444	3.4534
											1249	1.3892	1.1923	1.4954	3.2518
											1250	1.7827	1.1764	1.397	3.504
											1251	1.7228	1.4346	1.4034	3.3203
											1252	1.7619	1.1857	1.444	3.3172
											1253	1.3904	1.501	1.5865	3.7172
											1254	1.5095	1.6188	1.5729	3.3603
											1255	1.7354	1.3721	1.4193	3.3451
											1256	1.5993	1.3421	1.4678	3.012
											1257	1.5313	1.5703	1.4029	3.5611
											1258	1.5832	1.368	1.3627	3.5587
											1259	1.3814	1.0612	1.5103	3.2593
											1260	1.5043	0.9344	1.2783	3.6325
											1261	1.6019	1.032	1.4854	3.728
											1262	1.3016	1.005	1.3677	3.6555
											1263	1.3187	1.032	1.4151	3.6544
											1264	1.3444	0.9474	1.3408	3.6197
											1265	1.4363	1.1117	1.3903	3.5845
											1266	1.2738	1.1409	1.2892	3.5905
											1267	1.4581	1.2431	1.5391	3.6273
											1268	1.3702	1.0947	1.7745	3.9594
											1269	1.1503	1.1296	1.9303	4.0377
											1270	1.4479	1.1584	1.8457	3.9194
											1271	1.2528	1.1433	1.8701	3.8094
											1272	1.2626	1.0863	1.8224	3.4538
											1273	1.2495	0.8877	1.8999	3.5131
											1274	1.2059	1.004	1.5339	3.8296
											1275	1.034	1.056	1.4976	3.8656
											1276	1.427	1.0644	1.5924	3.6228
											1277	1.4002	0.9833	1.7283	3.7852
											1278	1.4166	1.0301	1.5996	3.6939
											1279	1.4913	1.3156	1.6152	3.7128
											1280	1.3851	1.1445	1.5147	3.7695
											1281	0.9889	1.0179	1.5227	3.7436
											1282	1.0788	1.2967	1.5876	3.6794
											1283	1.4159	1.2952	1.6255	3.4327
											1284	1.3078	1.1922	1.4395	3.953
											1285	1.2175	1.141	1.4784	3.8714
											1286	1.2684	1.2238	1.4744	3.5034
											1287	1.2993	1.3591	1.4388	3.9478
											1288	1.302	1.3409	1.4475	3.4959
											1289	1.2909	1.0756	1.5697	3.735
											1290	1.38	1.2447	1.5616	3.777
											1291	1.487	1.0243	1.6322	3.4636
											1292	1.3556	0.9708	1.405	3.4213
											1293	1.679	0.9349	1.3718	3.671
											1294	1.3815	0.9255	1.3776	3.4255
											1295	1.2717	0.8883	1.3119	3.6604
											1296	1.5071	1.0007	1.6195	3.6445
											1297	1.4202	1.13	1.4543	3.754
											1298	1.3789	1.0612	1.5924	3.7945
											1299	1.0687	1.0636	1.4135	3.6449
											1300	1.4805	1.0762	1.7534	3.614
											1301	1.2722	1.1853	1.4904	3.5877
											1302	1.1235	1.2198	1.7469	3.4535
											1303	1.2517	1.2633	1.5745	3.3265
											1304	1.3497	1.2788	1.4576	3.1894
											1305	1.3618	1.1658	1.5083	3.2345
											1306	1.1621	1.1227	1.5639	3.0445
											1307	1.4823	0.9025	1.5938	3.4635
											1308	1.1896	1.0919	1.8706	3.2594
											1309	1.342	1.2901	1.4715	3.3951
											1310	1.3951	1.1905	1.895	3.0538
											1311	1.3295	1.258	1.7614	3.218
											1312	1.2362	1.1479	1.6109	3.3532
											1313	1.0388	1.1454	1.5745	3.4658
											1314	1.1984	1.2828	1.6931	3.192
											1315	1.2041	1.0959	1.8867	3.2428
											1316	1.2063	1.4214	1.7498	3.3478
											1317	1.2003	0.9827	1.7206	3.3655
											1318	1.1721	1.0313	2.0342	3.1508
											1319	1.2635	1.0918	1.9586	3.2301
											1320	1.241	0.9925	1.8433	3.0993
											1321	1.1935	1.2078	1.6042	3.2942
											1322	1.2658	1.0395	1.7369	3.2288
											1323	1.2271	0.9731	1.7583	3.3038
											1324	1.3062	1.0794	1.739	3.1685
											1325	1.3108	1.1734	1.6349	3.5286
											1326	1.2259	1.0548	1.5136	3.3298
											1327	1.1787	1.073	1.4291	3.2145
											1328	1.3809	1.1153	1.5425	2.8709
											1329	1.0576	1.0544	1.7654	2.9906
											1330	1.1637	1.0622	1.7473	3.1546
											1331	1.1262	0.8857	1.7123	2.9839
											1332	1.1957	0.9449	1.6319	3.3306
											1333	1.4011	1.0862	1.6794	3.089
											1334	1.2466	1.1422	1.5097	3.2462
											1335	1.2054	1.0997	1.5091	3.0031
											1336	1.2906	1.108	1.5643	3.2126
											1337	1.3001	0.9788	1.4716	3.3141
											1338	1.3641	0.9809	1.4203	2.8787
											1339	1.4278	1.1505	1.3712	3.2951
											1340	1.254	0.9841	1.841	3.3512
											1341	1.2149	1.027	1.4912	3.1894
											1342	1.3332	0.9867	1.5827	3.3898
											1343	1.2552	0.9761	1.5265	3.3667
											1344	1.1687	1.0475	1.4661	3.3069
											1345	1.2519	1.0669	1.5598	3.2292
											1346	1.3717	0.9972	1.4028	3.4631
											1347	1.3916	1.0283	1.1596	3.2312
											1348	1.4868	0.9998	1.6219	3.6731
											1349	1.3217	1.0351	1.5165	3.817
											1350	1.2795	1.1822	1.8082	3.7028
											1351	1.2594	1.2482	1.694	3.8329
											1352	1.1747	1.3918	1.7489	3.8471
											1353	1.1417	1.1274	1.7919	3.8596
											1354	1.3551	1.1065	1.711	3.8416
											1355	1.3312	1.1027	1.6642	3.5186
											1356	1.3911	0.9805	1.6443	4.0298
											1357	1.3518	1.0851	1.6601	3.1999
											1358	1.2882	1.1063	1.5653	3.4211
											1359	1.3312	1.2308	1.4202	3.2107
											1360	1.2635	1.1742	1.5697	3.289
											1361	1.1933	1.054	1.6011	3.4657
											1362	1.2577	1.4269	1.8972	3.6246
											1363	1.3872	1.2858	1.8384	3.6162
											1364	1.3195	1.2566	1.6492	3.5293
											1365	1.3346	1.2622	1.6167	3.6926
											1366	1.3545	1.1483	1.4606	3.5482
											1367	1.269	1.3259	1.181	3.362
											1368	1.3257	1.3873	1.43	3.5125
											1369	1.1047	1.4181	1.1549	3.6642
											1370	1.1094	1.479	1.2436	3.2247
											1371	1.1703	1.285	1.2586	3.2325
											1372	1.2812	1.3258	1.383	3.3111
											1373	1.31	1.2313	1.1896	3.1966
											1374	1.4615	1.199	1.1704	3.2504
											1375	1.2602	1.1967	1.0847	3.0486
											1376	1.2465	1.1688	1.4168	3.0769
											1377	1.1803	1.2248	1.2642	3.1593
											1378	1.2156	1.2421	1.2148	3.0572
											1379	1.2062	1.1788	1.3784	3.0362
											1380	1.4835	1.3014	1.4109	2.9671
											1381	1.2952	1.1886	1.3165	3.3731
											1382	1.3517	1.421	1.6448	3.0924
											1383	1.3576	1.3057	1.5418	3.1841
											1384	1.3436	1.0747	1.357	3.4175
											1385	1.2931	1.1543	1.7068	3.5133
											1386	1.2893	1.3798	1.4204	3.1201
											1387	1.3343	1.2344	1.7744	3.3993
											1388	1.4363	1.187	1.5691	3.0204
											1389	1.3332	0.9055	1.3457	3.4664
											1390	1.2816	1.1652	1.6568	3.332
											1391	1.362	1.0427	1.7406	3.2562
											1392	1.197	0.9593	1.3927	3.1349
											1393	1.2718	1.0164	1.2462	3.303
											1394	1.2678	1.0085	1.2789	3.4066
											1395	1.3048	1.0364	1.5021	3.393
											1396	1.295	1.1663	1.4072	3.2037
											1397	1.306	1.2089	1.4518	3.4187
											1398	1.3362	1.1226	1.2075	3.0463
											1399	1.317	1.0273	1.3021	3.3796
											1400	1.3706	1.1841	1.282	3.3739
											1401	1.4652	1.161	1.4791	3.4253
											1402	1.3363	1.1665	1.5551	3.3509
											1403	1.2383	1.1761	1.2883	3.513
											1404	1.3696	1.3748	1.3257	3.477
											1405	1.4205	1.3823	1.3366	3.6086
											1406	1.2046	1.2065	1.5231	3.6331
											1407	1.168	1.0389	1.5052	3.3276
											1408	1.2032	1.0769	1.4938	3.4164
											1409	1.2397	1.2825	1.5349	3.6877
											1410	1.3224	1.1748	1.4027	3.7227
											1411	1.1357	1.2803	1.3212	3.4564
											1412	1.1994	1.3031	1.2561	3.8505
											1413	1.1937	1.212	1.5629	3.8113
											1414	1.3834	1.0598	1.4038	4.1237
											1415	1.2154	1.1363	1.3703	3.6832
											1416	1.5233	1.2822	1.38	4.0732
											1417	1.436	1.1635	1.5425	4.0854
											1418	1.2428	1.2294	1.4051	3.9697
											1419	1.4239	1.3014	1.7187	4.1166
											1420	1.3125	1.1284	1.6634	4.2584
											1421	1.3943	1.3845	1.4404	4.4914
											1422	1.2671	1.2171	1.6719	4.5745
											1423	1.3219	1.2259	1.5675	4.453
											1424	1.2529	1.4908	1.5784	4.7446
											1425	1.3686	1.3751	1.7123	4.0963
											1426	1.322	1.3576	1.7381	4.4127
											1427	1.3707	1.3818	1.8181	3.6536
											1428	1.4728	1.3863	1.3967	4.3132
											1429	1.4532	1.4533	1.9112	4.2463
											1430	1.3725	1.4337	1.3276	4.2325
											1431	1.434	1.3882	1.4649	4.5056
											1432	1.3047	1.3488	1.6311	4.2323
											1433	1.255	1.729	2.1198	3.6656
											1434	1.4047	1.6323	1.5573	3.8106
											1435	1.2594	1.2122	1.5867	3.4565
											1436	1.3954	1.4359	1.485	3.5767
											1437	1.4289	1.3767	1.6382	4.0133
											1438	1.3839	1.1408	1.6949	3.9528
											1439	1.334	1.5876	1.5734	4.1834
											1440	1.1583	1.3217	1.5372	4.3174
											1441	1.463	1.2893	1.5772	4.4196
											1442	1.3062	1.3308	1.5958	4.1007
											1443	1.321	1.3613	1.698	4.1485
											1444	1.44	1.3745	1.5301	4.0104
											1445	1.5644	1.305	1.5009	3.9591
											1446	1.3315	1.2651	1.5826	4.2602
											1447	1.1769	1.4185	1.5744	4.4584
											1448	1.3174	1.1202	1.5899	4.2579
											1449	1.4771	1.1142	1.6924	4.3578
											1450	1.229	1.2663	1.6737	3.9508
											1451	1.5274	1.3461	1.7029	4.2285
											1452	1.3931	1.1461	1.58	4.2959
											1453	1.2	1.059	1.643	4.049
											1454	1.4362	1.0856	1.6112	4.1311
											1455	1.2965	1.4882	1.577	3.9762
											1456	1.2885	1.4304	1.5683	4.0149
											1457	1.2357	0.9478	1.4762	3.7714
											1458	1.287	1.4482	1.5143	3.8919
											1459	1.2916	1.3543	1.475	3.7638
											1460	1.2585	1.6059	1.5769	4.0976
											1461	1.254	1.2293	1.8565	4.2321
											1462	1.2685	1.195	1.6764	3.6224
											1463	1.1536	1.283	1.3472	4.1319
											1464	1.2017	1.0955	1.4599	3.965
											1465	1.1477	0.9933	1.6089	4.0868
											1466	1.2258	1.0766	1.6965	3.9731
											1467	1.2096	1.1485	1.7433	4.389
											1468	1.4592	1.0985	1.7457	3.8795
											1469	1.135	1.0388	1.9586	4.0503
											1470	1.1536	1.1388	1.6226	4.0753
											1471	1.4583	1.0082	1.9849	4.3139
											1472	1.2355	1.1006	1.5869	3.9933
											1473	1.1471	1.1662	1.7926	4.1419
											1474	1.3085	1.6029	1.9568	3.9847
											1475	1.3246	1.2219	1.6945	4.4206
											1476	1.2838	1.4051	1.6413	4.0949
											1477	1.3173	1.243	1.6107	3.9108
											1478	1.2202	0.9596	1.5268	4.0343
											1479	1.2275	1.148	1.6362	4.2391
											1480	1.3236	1.2579	1.6613	4.2598
											1481	1.259	1.1681	1.6317	4.2364
											1482	1.1387	1.2115	1.3684	4.2198
											1483	1.2128	0.9416	1.5398	4.3376
											1484	1.198	1.0814	1.5237	4.3657
											1485	1.1567	1.1454	1.4728	4.2566
											1486	1.2033	1.0244	1.6261	4.3974
											1487	1.3202	1.1409	1.5968	3.9686
											1488	1.4203	0.9445	1.5009	4.0043
											1489	1.31	1.1134	1.8359	4.2839
											1490	1.5598	1.1146	1.6617	4.4228
											1491	1.269	1.1211	1.5525	3.9909
											1492	1.3371	1.0789	1.581	4.1717
											1493	1.3901	1.2242	1.5646	4.342
											1494	1.45	1.2475	1.5415	4.0663
											1495	1.5235	1.2861	1.6281	4.355
											1496	1.7227	1.1365	1.6426	4.4654
											1497	1.4112	1.0008	1.7632	4.3084
											1498	1.2121	1.0597	1.7208	4.1798
											1499	1.2908	1.0019	1.7603	3.9571
											1500	1.1245	1.3084	1.634	4.1063
											1501	1.2043	1.167	1.7984	3.8458
											1502	1.3081	1.0558	1.4929	4.0236
											1503	1.1605	1.3051	1.7352	3.9108
											1504	1.2687	1.0419	1.7775	3.9138
											1505	1.3789	1.1089	1.4659	3.9096
											1506	1.3626	1.0749	1.6864	4.0398
											1507	1.2929	1.0013	1.631	3.895
											1508	1.0658	1.0397	1.3977	4.3448
											1509	1.1654	1.1253	1.5405	4.2101
											1510	1.3475	1.1853	1.5502	3.9542
											1511	0.9269	1.1958	1.4021	4.2995
											1512	1.0638	1.1911	1.3534	4.3836
											1513	1.3883	1.3284	1.5775	4.4263
											1514	1.4177	1.0791	1.6523	4.095
											1515	1.4095	1.0847	1.5952	3.9702
											1516	1.1066	1.327	1.6355	4.0575
											1517	1.2162	1.1737	1.5712	3.7889
											1518	1.1564	1.2031	1.6465	4.0529
											1519	1.176	1.4292	1.67	3.9406
											1520	1.3313	1.0693	1.5128	3.9249
											1521	1.092	1.2717	1.3098	4.1781
											1522	1.0076	1.084	1.6211	3.8448
											1523	1.0251	1.4084	1.4841	4.1173
											1524	1.3315	1.2277	1.3587	3.7688
											1525	1.206	1.2982	1.334	3.7496
											1526	1.1683	1.2791	1.2673	3.9939
											1527	1.1933	1.1825	1.4097	4.0843
											1528	1.1562	1.3114	1.6014	4.0004
											1529	1.3177	1.2633	1.4243	3.8891
											1530	1.1891	1.1608	1.2835	3.6757
											1531	1.2439	1.2205	1.32	4.2283
											1532	1.0477	1.1086	1.2985	3.8482
											1533	0.9249	1.2407	1.3177	3.9839
											1534	1.1918	1.1917	1.3505	3.8556
											1535	1.1993	1.1439	1.1983	4.2648
											1536	1.3216	1.1792	1.3964	4.0918
											1537	1.1375	1.1	1.4457	4.3085
											1538	1.243	1.1385	1.496	4.6763
											1539	1.2089	1.1111	1.4421	4.1486
											1540	1.3529	1.2296	1.3788	4.3618
											1541	1.3141	1.2461	1.6954	4.7253
											1542	1.1062	1.2135	1.4287	5.0036
											1543	1.3082	1.1758	1.4838	4.1659
											1544	1.3843	1.0959	1.195	4.108
											1545	1.2145	0.9834	1.3081	4.1023
											1546	1.2922	1.1021	1.3841	4.525
											1547	1.2348	1.2604	1.4039	4.4356
											1548	1.4078	1.1379	1.2383	4.2805
											1549	1.4909	1.205	1.3434	4.4079
											1550	1.3987	1.1137	1.5368	4.624
											1551	1.4377	1.4033	1.3792	4.2267
											1552	1.2262	1.3497	1.3136	4.0403
											1553	1.3604	1.3216	1.3134	3.7082
											1554	1.2985	1.2655	1.37	4.1326
											1555	1.2952	1.3584	1.436	4.1464
											1556	1.2506	1.2828	1.6111	3.6717
											1557	1.1729	1.2717	1.242	4.2935
											1558	1.1786	1.4046	1.3446	4.0069
											1559	1.1988	1.1785	1.2132	4.2275
											1560	1.344	1.3336	1.5202	4.2361
											1561	1.2395	1.3508	1.6426	4.1243
											1562	1.1713	1.1912	1.8512	4.4013
											1563	1.3185	1.2745	1.5348	4.1184
											1564	1.2099	1.3299	1.5968	4.2907
											1565	1.212	1.4637	1.6529	4.2889
											1566	1.1902	1.1777	1.7269	4.2527
											1567	1.1617	1.4096	1.5702	4.0332
											1568	1.3053	1.3943	1.5343	4.1334
											1569	1.2964	1.4976	1.4349	4.1054
											1570	1.408	1.2092	1.4638	3.7883
											1571	1.354	1.1767	1.4974	4.2808
											1572	1.1454	1.2265	1.4484	3.9446
											1573	1.4104	1.311	1.4689	3.8469
											1574	1.1751	1.3042	1.5229	3.9749
											1575	1.1433	1.43	1.323	4.1559
											1576	1.3191	1.2899	1.3123	4.0296
											1577	1.1636	1.4409	1.3055	4.1602
											1578	1.1924	1.3921	1.4395	4.3323
											1579	1.2082	1.398	1.3358	3.7947
											1580	1.3562	1.43	1.2228	4.0311
											1581	1.1814	1.3678	1.2744	4.1377
											1582	1.2405	1.3995	1.2946	4.066
											1583	1.3	1.3457	1.5425	4.0062
											1584	1.448	1.2751	1.4449	3.6064
											1585	1.1826	1.3605	1.4237	4.0888
											1586	1.2962	1.4823	1.2295	3.552
											1587	1.2084	1.3341	1.0455	3.5065
											1588	1.2321	1.4919	1.4433	3.5233
											1589	1.1571	1.4727	1.4848	3.6864
											1590	1.1628	1.6751	1.5727	3.5778
											1591	1.161	1.5652	1.6643	3.941
											1592	1.2792	1.4394	1.569	3.8619
											1593	1.0887	1.4908	1.2904	3.8671
											1594	1.2769	1.4973	1.5948	3.5407
											1595	1.0789	1.3226	1.4427	3.4386
											1596	1.1514	1.3296	1.4064	3.7603
											1597	1.1575	1.4241	1.5372	3.4258
											1598	1.1322	1.38	1.3416	3.4804
											1599	1.1995	1.5662	1.5284	3.408
											1600	1.0775	1.679	1.2631	3.6409
											1601	0.9881	1.3232	1.1853	4.1726
											1602	1.1766	1.5371	1.7387	3.6174
											1603	1.0322	1.4614	1.6843	3.6079
											1604	1.204	1.1222	1.4319	3.4412
											1605	1.2828	1.185	1.6104	3.3586
											1606	1.2234	1.1658	1.5334	3.9625
											1607	1.0408	1.1508	1.3407	4.0433
											1608	0.959	1.0649	1.3493	3.7965
											1609	0.9512	1.4741	1.3526	3.381
											1610	0.9721	1.3378	1.2839	3.8502
											1611	1.2972	1.326	1.2263	3.4596
											1612	1.295	1.3811	1.5716	3.5508
											1613	1.1068	1.142	1.4445	3.705
											1614	1.1307	1.2658	1.4781	3.495
											1615	1.2939	1.4359	1.3351	3.6083
											1616	1.3519	1.3258	1.2112	3.6822
											1617	1.274	1.4346	1.3457	3.9264
											1618	1.2474	1.1678	1.4506	3.201
											1619	1.1796	1.3239	1.2698	3.1792
											1620	1.2142	1.3353	1.2395	3.6612
											1621	1.2849	1.2807	1.3671	3.3932
											1622	1.3554	1.4678	1.3305	3.6784
											1623	1.2854	1.5222	1.4296	3.2973
											1624	1.2652	1.376	1.569	3.4337
											1625	1.2414	1.5742	1.2578	3.3907
											1626	1.2152	1.4457	1.4594	3.3342
											1627	1.2782	1.32	1.9202	3.6425
											1628	1.3444	1.2471	1.4978	3.3365
											1629	1.1756	1.3499	1.6675	3.4051
											1630	1.4365	1.6741	1.3274	3.6547
											1631	1.3553	1.2584	1.4467	3.4713
											1632	1.2152	1.4516	1.6502	3.8806
											1633	1.2061	1.5482	1.2854	4.0741
											1634	1.1615	1.6097	1.4726	4.0786
											1635	1.1239	1.3502	1.4044	3.8572
											1636	1.2398	1.4314	1.4295	3.4575
											1637	1.2796	1.3392	1.2566	3.7408
											1638	1.1805	1.4722	1.2754	3.9232
											1639	1.506	1.4836	1.354	3.7618
											1640	1.2534	1.5061	1.2534	3.6514
											1641	1.1104	1.5775	1.2924	3.6738
											1642	1.2776	1.3862	1.229	3.7143
											1643	1.0811	1.5817	1.3178	3.3568
											1644	1.1944	1.4519	1.4576	3.1247
											1645	1.2939	1.2211	1.5046	3.1343
											1646	1.0843	1.3753	1.4749	3.5258
											1647	1.1681	1.1913	1.4841	3.2892
											1648	1.241	1.427	1.2718	3.5479
											1649	1.1711	1.3353	1.2045	2.974
											1650	1.2158	1.24	1.2358	3.2868
											1651	1.3066	1.3147	1.3816	3.6247
											1652	1.3075	1.3117	1.5296	3.6902
											1653	1.2913	1.33	1.3248	3.668
											1654	1.3073	1.2488	1.4858	3.9759
											1655	1.224	1.3135	1.397	3.7859
											1656	1.3725	1.2614	1.2308	3.7233
											1657	1.2857	1.1521	1.2115	3.8546
											1658	1.292	1.3951	1.3662	3.6275
											1659	1.2141	1.098	1.3377	4.0789
											1660	1.3477	1.1979	1.3633	4.2702
											1661	1.3451	1.2973	1.2266	3.9941
											1662	1.4235	1.2764	1.2489	4.0057
											1663	1.3604	1.3212	1.139	3.6209
											1664	1.6912	1.2428	1.081	4.3016
											1665	1.351	1.2557	1.3147	3.9408
											1666	1.5301	1.3237	1.5188	4.0468
											1667	1.5048	1.276	1.2519	3.8365
											1668	1.4412	1.172	1.3496	3.649
											1669	1.2589	1.2438	1.5593	3.9433
											1670	1.3613	1.2756	1.4846	4.0374
											1671	1.2188	1.3408	1.5369	3.5852
											1672	1.2347	1.169	1.1089	3.4243
											1673	1.4719	1.3258	1.5282	3.7761
											1674	1.4819	1.3386	1.4126	3.3378
											1675	1.6222	1.3516	1.5654	3.5852
											1676	1.5401	1.3291	1.4962	3.5718
											1677	1.4732	1.4223	1.441	3.4924
											1678	1.4848	1.2603	1.3409	3.5263
											1679	1.3817	1.1513	1.4501	3.3933
											1680	1.4164	1.3552	1.3076	3.8566
											1681	1.4033	1.3976	1.4546	3.5351
											1682	1.3202	1.2802	1.6039	3.4433
											1683	1.3331	1.6027	1.5116	3.4888
											1684	1.2996	1.1921	1.5394	3.3851
											1685	1.2151	1.3057	1.5315	3.4494
											1686	1.2165	1.2212	1.506	3.647
											1687	1.228	1.3399	1.502	3.4073
											1688	1.1206	1.4151	1.2998	3.4928
											1689	1.3628	1.2664	1.323	3.3768
											1690	1.0876	1.3015	1.4711	3.394
											1691	0.9626	1.2446	1.7232	3.4767
											1692	1.0283	1.2762	1.5846	3.5312
											1693	1.259	1.3837	1.356	3.6978
											1694	1.2432	1.3518	1.3629	3.6479
											1695	1.0411	1.2892	1.404	3.5972
											1696	1.1874	1.5381	1.2696	3.3863
											1697	1.2347	1.5129	1.2724	3.2636
											1698	1.1293	1.2716	1.2125	3.1776
											1699	1.1096	1.3912	1.4292	3.4883
											1700	1.2239	1.4748	1.4775	3.2467
											1701	1.1836	1.3171	1.4788	3.4195
											1702	1.1959	1.1659	1.451	3.4149
											1703	1.257	1.3664	1.4718	3.3356
											1704	1.3119	1.3258	1.3713	3.4973
											1705	1.1222	1.2344	1.5205	3.3571
											1706	1.2904	1.1091	1.4399	3.2849
											1707	1.3814	1.1667	1.6587	3.4703
											1708	1.3757	1.2025	1.796	3.3838
											1709	1.7435	1.4244	1.5697	3.3097
											1710	1.5169	1.2449	1.5275	3.2216
											1711	1.3605	1.2355	1.3981	3.6846
											1712	1.3952	1.2494	1.6158	3.1589
											1713	1.2908	1.4546	1.3819	3.3651
											1714	1.2558	1.3018	1.6264	3.3016
											1715	1.3478	1.208	1.5764	3.1203
											1716	1.3564	1.4349	1.5954	3.5109
											1717	1.5323	1.3727	1.6314	3.4461
											1718	1.3398	1.4085	1.8209	3.4354
											1719	1.4668	1.2854	1.6843	3.3405
											1720	1.5791	1.3526	1.7137	3.2495
											1721	1.3358	1.3169	1.6626	3.2241
											1722	1.2689	1.2621	1.4665	3.2006
											1723	1.4316	1.3585	1.5321	3.5957
											1724	1.4082	1.2276	1.6329	3.4329
											1725	1.332	1.3182	1.6716	3.3618
											1726	1.5244	1.1478	1.4489	3.7839
											1727	1.4409	1.2706	1.333	3.6618
											1728	1.5158	1.5523	1.5629	3.3364
											1729	1.3414	1.4581	1.5437	3.104
											1730	1.3618	1.4787	1.6417	3.3999
											1731	1.3942	1.4103	1.4855	3.2192
											1732	1.5699	1.3788	1.5842	3.2692
											1733	1.3156	1.243	1.4325	3.6009
											1734	1.4947	1.4402	1.6125	3.6804
											1735	1.4008	1.3164	1.703	3.33
											1736	1.2791	1.4312	1.5433	3.3417
											1737	1.1524	1.4121	1.7459	3.586
											1738	1.2927	1.4946	1.4471	3.4736
											1739	1.2802	1.3636	1.9665	3.8432
											1740	1.3019	1.6382	1.8987	3.8566
											1741	1.3424	1.3808	1.9122	3.6877
											1742	1.1883	1.3144	1.6769	3.3576
											1743	1.3897	1.4368	1.5531	3.3489
											1744	1.3134	1.3233	1.6123	3.326
											1745	1.1321	1.3551	1.6903	3.3571
											1746	1.126	1.2875	1.6329	3.636
											1747	1.0924	1.3777	1.6745	3.6862
											1748	1.1126	1.4001	1.7511	3.7723
											1749	1.0476	1.2152	1.3829	3.6664
											1750	1.3148	1.4743	1.5305	3.5431
											1751	1.4098	1.4022	1.5315	3.7429
											1752	1.387	1.4858	1.7053	3.9339
											1753	1.3126	1.2907	1.5171	3.826
											1754	1.3394	1.2734	1.6754	4.0592
											1755	0.9936	1.1527	1.5763	3.6084
											1756	1.1386	1.0906	1.4989	3.5435
											1757	1.3502	1.1369	1.3037	3.8682
											1758	1.387	1.3409	1.2395	4.2523
											1759	1.3066	1.2342	1.3508	4.0783
											1760	1.386	1.3043	1.1632	4.0331
											1761	1.2	1.3178	1.3637	4.0498
											1762	1.1777	1.1277	1.4297	3.6766
											1763	1.2067	1.1726	1.4478	3.8151
											1764	1.2042	1.2618	1.3468	4.0613
											1765	1.1955	1.2305	1.2356	3.6019
											1766	1.2766	1.1761	1.2928	3.2978
											1767	1.2957	1.2685	1.1741	3.3878
											1768	1.3991	1.1799	1.4539	3.0669
											1769	1.3336	1.3605	1.235	3.46
											1770	1.1103	1.3546	1.3102	3.2522
											1771	0.9443	1.3025	1.4353	3.1676
											1772	0.8506	1.2586	1.5675	3.3882
											1773	0.8959	1.5734	1.4777	3.0925
											1774	0.8461	1.2895	1.4439	3.5341
											1775	0.824	1.4166	1.3923	3.4657
											1776	1.0717	1.2142	1.3398	3.4468
											1777	1.1995	1.1708	1.607	3.6023
											1778	1.347	1.3149	1.4462	3.3751
											1779	1.3663	1.137	1.4853	3.665
											1780	1.1073	0.9454	1.3898	3.524
											1781	1.0337	1.1454	1.4875	3.4185
											1782	1.1086	1.1159	1.4279	3.3876
											1783	1.3365	1.139	1.1197	3.7924
											1784	1.3408	1.1275	1.2754	3.5104
											1785	1.091	1.2973	1.3516	3.4666
											1786	1.3825	1.2742	1.5094	3.784
											1787	1.3036	1.3997	1.195	3.4551
											1788	1.3845	1.3618	1.4284	3.111
											1789	1.1095	1.2378	1.6322	3.2887
											1790	1.2087	1.3554	1.2927	3.6484
											1791	1.2545	1.2608	1.436	3.4055
											1792	1.3542	1.2848	1.2985	3.4195
											1793	1.2941	1.2529	0.9947	3.2674
											1794	1.1967	1.3325	1.0209	3.2218
											1795	1.0369	1.2793	1.2515	3.4198
											1796	1.0166	1.1608	1.376	2.8903
											1797	1.3149	1.2953	1.3339	3.1547
											1798	1.261	1.2758	1.4257	3.1926
											1799	1.2827	1.2204	1.4313	3.2277
											1800	1.2946	1.3653	1.3642	3.0383
											1801	1.4082	1.2027	1.2307	3.4429
											1802	1.1815	1.3141	1.278	3.5424
											1803	1.1932	1.2736	1.163	3.1742
											1804	1.3893	1.347	1.1994	3.52
											1805	1.1965	1.4004	1.4694	3.2927
											1806	1.1254	1.4164	1.2632	3.6217
											1807	1.3945	1.3597	1.5336	3.5999
											1808	1.1228	1.3053	1.2454	3.6812
											1809	1.1071	1.3636	1.2001	3.6705
											1810	0.9441	1.3922	1.0946	3.5686
											1811	1.2806	1.4473	1.232	3.1461
											1812	1.2491	1.3698	1.3646	3.3905
											1813	1.2288	1.3269	1.3433	3.4332
											1814	1.2694	1.1534	1.0487	3.4986
											1815	1.587	1.2258	1.1539	3.4264
											1816	1.3152	1.3614	1.5053	3.1857
											1817	1.3611	1.2936	1.325	3.2833
											1818	1.2599	1.273	1.5252	3.4162
											1819	1.3754	1.4846	1.3972	3.5011
											1820	1.3386	1.3067	1.2457	3.4858
											1821	1.3073	1.3148	1.5152	3.6079
											1822	1.3596	1.338	1.4346	3.4005
											1823	1.4856	1.2592	1.2568	3.4505
											1824	1.1805	1.1482	1.3217	3.2448
											1825	1.4285	1.3547	1.3449	3.0984
											1826	1.3029	1.3767	1.3184	3.2377
											1827	1.3472	1.326	1.2849	3.3643
											1828	1.3945	1.2261	1.0983	3.5348
											1829	1.5853	1.2526	1.3462	3.6148
											1830	1.3278	1.3527	1.3149	3.2152
											1831	1.3157	1.3015	1.302	3.2192
											1832	1.2414	1.2851	1.085	3.4115
											1833	1.3881	1.2429	1.0747	3.0805
											1834	1.264	1.2431	1.2058	3.2467
											1835	1.2367	1.2786	1.2689	3.2028
											1836	1.0049	1.2431	1.4378	3.3516
											1837	1.4432	1.2809	1.276	3.1962
											1838	1.233	1.2721	1.3584	3.3841
											1839	1.2064	1.2212	1.3106	3.3984
											1840	1.4409	1.2608	1.2998	3.4131
											1841	1.4274	1.2467	1.4147	3.4301
											1842	1.3815	1.3968	1.3799	3.5031
											1843	1.3323	1.2433	1.1235	3.5018
											1844	1.2738	1.3293	1.6022	3.6161
											1845	1.216	1.3216	1.3069	3.2855
											1846	1.3599	1.3768	1.161	3.5622
											1847	1.2937	1.2419	1.5074	3.5129
											1848	1.3011	1.3053	1.4468	3.1143
											1849	1.4338	1.516	1.3645	3.3333
											1850	1.2373	1.3124	1.2355	3.4516
											1851	1.3006	1.2951	1.4539	3.2919
											1852	1.1582	1.2705	1.1642	3.3047
											1853	1.2137	1.2792	1.4973	3.4817
											1854	1.4685	1.3069	1.2949	3.3905
											1855	1.6142	1.3159	1.4471	3.3084
											1856	1.3761	1.3759	1.2644	3.7088
											1857	1.156	1.4853	1.2511	3.7066
											1858	1.2148	1.3184	1.4084	4.1291
											1859	1.2984	1.1372	1.3053	4.175
											1860	1.4361	1.4046	1.4044	4.1813
											1861	1.2165	1.0127	1.4027	4.2133
											1862	1.194	1.106	1.3256	4.229
											1863	1.3892	1.1695	1.4082	4.5104
											1864	1.1689	1.3162	1.4958	4.3488
											1865	1.1916	1.1214	1.5296	4.2238
											1866	1.3888	1.0614	1.5426	4.3577
											1867	1.3664	1.1815	1.5321	4.3309
											1868	1.1396	1.2652	1.4174	4.1849
											1869	1.2485	1.1316	1.4197	3.6669
											1870	1.0746	1.1511	1.4229	3.6531
											1871	1.1906	1.1247	1.3385	3.4045
											1872	1.393	1.2563	1.5195	3.7243
											1873	1.1678	1.1105	1.2825	3.5597
											1874	1.2154	1.1715	1.4401	3.7636
											1875	1.3159	1.1977	1.5539	3.6914
											1876	1.3428	1.1645	1.3759	3.9397
											1877	1.468	1.0733	1.6948	3.7853
											1878	1.3806	1.1619	1.3312	4.0376
											1879	1.3741	1.0047	1.5851	3.8211
											1880	1.3062	1.0683	1.6821	3.839
											1881	1.292	1.1885	1.4831	3.6308
											1882	1.3275	1.0761	1.4803	3.5757
											1883	1.371	1.1304	1.3798	3.6604
											1884	1.3916	1.1264	1.5469	3.8325
											1885	1.3674	1.1071	1.8716	3.9577
											1886	1.4151	1.114	1.5182	3.8772
											1887	1.2137	1.2659	1.5038	3.8798
											1888	1.2844	1.165	1.3735	3.5636
											1889	1.1817	1.2169	1.3479	3.9165
											1890	1.1451	1.1052	1.5684	3.8403
											1891	1.3244	1.2042	1.5479	3.8555
											1892	1.2466	1.1608	1.4873	3.7534
											1893	1.3591	1.1733	1.4953	3.268
											1894	1.2801	1.257	1.6569	3.3525
											1895	1.2448	1.4616	1.5368	3.3945
											1896	1.3755	1.1292	1.6102	3.4218
											1897	1.3119	1.2948	1.5801	3.3474
											1898	1.4018	1.1504	1.6591	3.5865
											1899	1.32	1.1721	1.5904	3.4683
											1900	1.3256	1.1836	1.6737	3.4957
											1901	1.2451	1.1212	1.645	3.5279
											1902	1.1853	1.0753	1.5739	3.417
											1903	1.228	1.3737	1.4503	3.3286
											1904	1.3998	1.2136	1.4198	3.2802
											1905	1.3715	1.2973	1.3686	3.1492
											1906	1.5733	1.1256	1.3895	3.6912
											1907	1.1309	1.2337	1.62	3.4682
											1908	1.1728	1.2466	1.5375	3.6168
											1909	1.078	1.2837	1.6031	3.5609
											1910	1.373	1.2407	1.7018	3.2735
											1911	1.2152	1.1987	1.3969	3.5107
											1912	1.2301	1.2759	1.5335	3.0657
											1913	1.3982	1.567	1.5115	3.3591
											1914	1.374	1.3344	1.7252	3.2463
											1915	1.2796	1.4278	1.3747	3.0266
											1916	1.2661	1.2701	1.6736	3.0717
											1917	1.3842	1.4667	1.4702	3.2394
											1918	1.2363	1.3556	1.3789	3.305
											1919	1.2133	1.5981	1.4483	3.1484
											1920	1.2629	1.7061	1.3541	3.3036
											1921	1.2046	1.8861	1.2352	3.2689
											1922	1.3744	1.8137	1.3522	3.2029
											1923	1.2874	1.5662	1.4214	3.3938
											1924	1.148	1.7104	1.3822	3.1968
											1925	1.1643	2.0037	1.3817	3.0847
											1926	1.2819	2.0795	1.5335	3.0838
											1927	1.322	2.3375	1.6517	3.4582
											1928	1.1722	2.1989	1.747	3.4755
											1929	1.2862	1.7932	1.514	3.3718
											1930	1.0534	1.8968	1.5251	3.5687
											1931	1.2791	2.407	1.5221	3.4801
											1932	1.2148	2.5174	1.5061	3.7549
											1933	1.1143	2.5653	1.7869	3.9043
											1934	1.3528	2.492	1.4304	3.7352
											1935	1.3899	2.3967	1.5197	4.0774
											1936	1.2287	2.4407	1.783	3.6633
											1937	1.4021	2.3585	1.7838	3.6617
											1938	1.3659	1.8601	1.3784	3.4961
											1939	1.2472	1.8939	1.5464	3.6804
											1940	1.2881	1.8822	1.5869	3.59
											1941	1.3893	2.1096	1.8837	3.3525
											1942	1.3017	2.4464	1.7256	3.513
											1943	1.3423	2.4024	1.589	3.3883
											1944	1.1662	2.1044	1.5033	3.2136
											1945	1.3242	2.6358	1.6647	3.5225
											1946	1.4719	2.4299	1.4949	3.3263
											1947	1.4144	2.2671	1.5728	3.5025
											1948	1.5905	2.4087	1.4861	3.3455
											1949	1.3567	2.2842	1.5103	3.4348
											1950	1.2886	2.5381	1.5712	3.0919
											1951	1.3163	2.6736	1.5085	3.3779
											1952	1.2037	2.368	1.5911	3.2536
											1953	1.2086	2.6278	1.4926	3.2544
											1954	1.2901	3.0559	1.6508	3.5003
											1955	1.5125	1.9551	1.5055	3.1671
											1956	1.2029	1.7478	1.7201	3.6951
											1957	1.3082	1.5266	1.5746	3.771
											1958	1.1357	2.132	1.5247	3.6957
											1959	1.3404	2.2764	1.7638	3.7045
											1960	1.2826	2.8749	1.6456	3.7461
											1961	1.1296	2.5257	1.7901	3.4064
											1962	1.2997	2.5838	1.3125	3.2681
											1963	1.2356	2.1005	1.2683	3.3121
											1964	1.1775	2.5174	1.2937	3.3811
											1965	1.352	2.6126	1.162	3.5523
											1966	1.2373	3.0932	1.0564	3.3589
											1967	1.2991	3.1369	1.1262	3.3409
											1968	1.47	2.8602	1.142	3.4824
											1969	1.3302	3.1826	1.2703	3.4646
											1970	1.3834	3.0461	1.4768	3.6468
											1971	1.275	3.0511	1.4352	2.983
											1972	1.1761	2.9017	1.3536	3.3055
											1973	1.1401	2.6773	1.39	3.3928
											1974	1.2002	2.7114	1.4209	3.0396
											1975	1.3134	2.4057	1.3171	2.9878
											1976	1.0774	2.2871	1.2758	3.6983
											1977	1.1947	2.1933	1.2907	2.9525
											1978	1.1979	2.3251	1.3344	3.1285
											1979	1.2102	2.2483	1.4347	3.3563
											1980	1.039	2.9271	1.0797	3.3064
											1981	1.1399	2.5352	1.4847	3.3105
											1982	1.2231	3.325	1.2795	3.0842
											1983	1.1238	3.0623	1.3931	3.0585
											1984	1.2189	3.3126	1.2984	3.2738
											1985	1.1267	3.1797	1.1556	3.6014
											1986	1.0928	2.2857	1.241	3.044
											1987	1.0436	2.6252	1.3669	3.3214
											1988	1.01	3.1289	1.4999	3.2216
											1989	1.1522	2.9599	1.2681	3.0379
											1990	1.1556	3.1691	1.4195	3.4237
											1991	1.1176	3.3654	1.4094	3.3396
											1992	1.2139	3.284	1.5721	3.5555
											1993	1.0579	2.4508	1.4573	3.5098
											1994	1.1376	2.9035	1.4142	3.1862
											1995	1.2955	2.6984	1.6378	3.2976
											1996	1.0661	2.8738	1.5242	3.2234
											1997	1.0658	2.3135	1.2468	3.5631
											1998	1.1193	2.6793	1.4097	3.1972
											1999	1.2438	2.5662	1.4047	3.215
											2000	1.2457	2.1613	1.4922	3.4459
											2001	1.1044	2.1617	1.4782	3.4439
											2002	1.0847	2.1436	1.4939	3.3437
											2003	1.1223	2.2176	1.583	3.3005
											2004	1.161	2.2384	1.6569	3.6054
											2005	1.2272	2.2966	1.4854	3.6352
											2006	1.3355	2.3746	1.7349	3.41
											2007	1.3671	2.6313	1.9824	3.2457
[truncated: 1,993 more rows]

## Sheet: Fig.7
Fig.7b		wt																														2kq
	ctrl	1	0	4	5	3	1	5	1	2	2	3	0	8	1	11	5	3	7	0	1	2	4	3	7	6	2	1	3	1	12	25	22	31	34	31	19	21	39	31	27	29	31	23	18	33	34	45	31
	st	21	18	24	22	17	18	31	24	11	17	32	18	16	23	23	26	17	29	18	16	24	27	22	31	16	19	14	21	34	24	44	31	22	24	27	28	29	31	31	22	33	34	31	29	27	14	18	31
Fig.7d
	time/min	8ub(-)					wt					2kq					2kr
	0	0	1	0	0	0	0	1	2	1	1	0	0	1	0	0	0	0	0	2	0
	1	0	0	0	0	0	2	1		2	0	22	12	32	33	21	2	1		2	7
	2	0	0	0	0	2	2	3	4	1	5	48	52	28	36	42	3	4	6	2	6
	3	0	0	0	0	0	11	23	9	12	21	58	72	28	41	47	11	33	17	9	11
	4	0	0	0	0	0	22	32	11	27	32	66	52	78	67	82	11	23	27	19	11
	5	0	0	0	0	2	28	34	28	36	17	108	48	78	84	86	22	28	12	44	24
	6	0	0	0	0	0	32	44	65	35	18	88	98	48	107	142	32	54	35	45	72
	7	0	0	0	0	0	45	52	46	65	24	111	109	56	124	76	45	82	36	55	34
	8	0	0	0	0	0	44	38	72	42	68	120	110	108	82	72	71	52	82	32	48
	9	0	0	0	0	0	72	22	65	54	34	100	97	66	142	86	62	42	35	74	54
	10	0	0	0	0	2	54	48	72	36	68	120	100	48	132	86	58	42	50	64	68
[truncated: 42 more columns]

## Sheet: Fig.8
Fig.8b
wt	0.355556	0.42	0.5	0.744186	0.784314	0.810811	0.77551	0.906977	0.40678	0.3	0.884615	0.404762	0.657895	0.690476	0.644444	0.883721	0.823529	0.84	0.283333	0.3125	0.459459	0.381818	0.941176	0.8	0.888889	0.456522	0.913043	0.944444	0.717949	0.675676
p62ko	0	0.0952381	0	0	0	0.0833333	0	0	0.0769231	0	0.0576923	0	0.0416667	0	0	0	0	0.0212766	0	0	0.0769231	0	0	0.0487805	0	0	0.0588235	0.0740741	0	0
p62ko+wt	0.162162	0.884615	0.875	0.254902	0.55814	0.842105	0.833333	0.774194	0.232558	0.488372	0.769231	0.883721	0.776119	0.442623	0.860465	0.877551	0.901961	0.316667	0.348837	0.869565	0.684211	0.76087	0.907407	0.727273	0.813953	0.877193	0.282609	0.333333	0.871795	0.313725
p62ko+2kq	0.179487	0.928571	0.878788	0.941176	0.830769	0.956522	0.942308	0.3	0.511628	0.823529	0.333333	0.979167	0.90625	0.830769	0.894737	0.857143	0.884615	0.854545	0.588235	0.891304	0.871795	0.914286	0.941176	0.955556	0.933333	0.820513	0.978723	0.181818	0.74359	0.178571
p62ko+2lr	0.103448	0	0.111111	0	0.117647	0	0.0952381	0	0.111111	0.0740741	0.0434783	0	0	0.0416667	0.0571429	0	0.037037	0	0.148148	0	0	0.162162	0.09375	0	0	0.0961538	0	0.108108	0.0888889	0
Fig.8d
wt			2kq			2kr
1.52	1.28	1.5	1.7	1.79	1.77	0.94	1.16	0.98
Fig.8f
time/h	wt			2kq			2kr
0	0.86	0.98	1.17	0.92	0.96	1.1	0.99	0.92	1.1
4	0.77	0.74	0.76	0.33	0.43	0.42	0.88	0.89	1.1
8	0.65	0.6	0.55	0.17	0.12	0.16	1.03	0.86	0.94
12	0.46	0.42	0.4	0.06	0.12	0.07	1.06	0.94	0.94
Fig.8g	wt					2kq					2kr
nutrient	0.998991	0.985205	1.06523	0.959987	0.990585	1.03871	0.996852	1.00958	0.995848	0.959014	0.999005	1.01857	0.94496	1	1.03747
starvation	0.653665	0.615198	0.799731	0.617687	0.619368	0.718256	0.76468	0.757983	0.73232	0.830525	0.494695	0.454576	0.436008	0.407825	0.463528
starvation+BAF-A1	0.423672	0.481506	0.447882	0.460323	0.511432	0.611104	0.5515	0.577284	0.583646	0.554849	0.22248	0.187997	0.147546	0.198276	0.210212
Fig.8c						Fig.8e

## Sheet: Table.1
	mutant	Kd,dimer/μM	error	Kd,complex/μM	error	δG(J/M)	error
	wt	6.8	3.7	40	2	-29479.6	1.3
	K420Q	41.2	14	34.3	2.4	-25016.2	0.8
	K435Q	15.5	5.6	30.4	0.7	-27438.3	0.9
	K420Q/K435Q	106.3	19	33.8	3.7	-22667.9	0.4

## Sheet: Supplementary Figure.2
supplementary figure.2a									supplementary figure.2b

[truncated: 2 more sheets: Supplementary Figure.3, Supplementary Figure.4]
